# Supplementary material for: Superparamagnetic iron oxide nanoparticle-driven 3-aroyl-1,4-diarylpyrrole nanocomposites (ARDAP@SPION-PEI) mediate renal cancer cell PANoptosis by regulating chromatin accessibility
Source: Mol Biomed. 2026 May 15;7:70. doi: 10.1186/s43556-026-00470-z (PMC13179415; doi:10.1186/s43556-026-00470-z)
Supplement: Supplementary file 2 — Supplementary Material 2. [file 43556_2026_470_MOESM2_ESM.xlsx]

## Sheet: SPION-PEI
chr	start	end	length	abs_summit	pileup	#NAME?	fold_enrichment	#NAME?	name	annotation	geneChr	geneStart	geneEnd	geneLength	geneStrand	geneId	Symbol	distanceToTSS
1	3010888	3011318	431	3010972	15	3.14849	2.22377	1.42708	SPION-PEI_peak_1	Distal Intergenic	1	3214482	3671498	457017	-	ENSMUSG00000051951	Xkr4	660611
1	3014455	3014768	314	3014672	16	4.38218	2.69404	2.36862	SPION-PEI_peak_2	Distal Intergenic	1	3214482	3671498	457017	-	ENSMUSG00000051951	Xkr4	657044
1	3020720	3020933	214	3020844	18	5.48265	3.01099	3.29808	SPION-PEI_peak_3	Distal Intergenic	1	3214482	3671498	457017	-	ENSMUSG00000051951	Xkr4	650779
1	3037258	3037531	274	3037303	17	4.92116	2.85251	2.81744	SPION-PEI_peak_4	Distal Intergenic	1	3214482	3671498	457017	-	ENSMUSG00000051951	Xkr4	634241
1	3061366	3061521	156	3061456	18	5.4486	2.99685	3.28359	SPION-PEI_peak_5	Distal Intergenic	1	3214482	3671498	457017	-	ENSMUSG00000051951	Xkr4	610133
1	3083238	3083410	173	3083325	27	9.10215	3.61991	6.58633	SPION-PEI_peak_6	Distal Intergenic	1	3214482	3671498	457017	-	ENSMUSG00000051951	Xkr4	588261
1	3087093	3087621	529	3087202	21	6.16536	3.05132	3.89921	SPION-PEI_peak_7a	Distal Intergenic	1	3214482	3671498	457017	-	ENSMUSG00000051951	Xkr4	584406
1	3087093	3087621	529	3087361	19	5.08712	2.77971	2.96369	SPION-PEI_peak_7b	Distal Intergenic	1	3214482	3671498	457017	-	ENSMUSG00000051951	Xkr4	584406
1	3087093	3087621	529	3087566	17	4.31287	2.59928	2.33344	SPION-PEI_peak_7c	Distal Intergenic	1	3214482	3671498	457017	-	ENSMUSG00000051951	Xkr4	584406
1	3094315	3094560	246	3094449	24	9.27083	3.96183	6.73951	SPION-PEI_peak_8	Distal Intergenic	1	3214482	3671498	457017	-	ENSMUSG00000051951	Xkr4	577184
1	3125833	3126313	481	3125930	21	5.02095	2.63473	2.90539	SPION-PEI_peak_9	Distal Intergenic	1	3214482	3671498	457017	-	ENSMUSG00000051951	Xkr4	545666
1	3126993	3127147	155	3127071	22	5.55285	2.76442	3.36093	SPION-PEI_peak_10	Distal Intergenic	1	3214482	3671498	457017	-	ENSMUSG00000051951	Xkr4	544506
1	3133082	3133463	382	3133385	19	4.82624	2.67917	2.75396	SPION-PEI_peak_11	Distal Intergenic	1	3214482	3671498	457017	-	ENSMUSG00000051951	Xkr4	538417
1	3140279	3140494	216	3140359	15	3.86684	2.53557	1.95504	SPION-PEI_peak_12	Distal Intergenic	1	3214482	3671498	457017	-	ENSMUSG00000051951	Xkr4	531220
1	3164029	3164251	223	3164106	21	5.65037	2.86086	3.44841	SPION-PEI_peak_13	Distal Intergenic	1	3214482	3671498	457017	-	ENSMUSG00000051951	Xkr4	507470
1	3164915	3165163	249	3165030	37	16.1765	4.94148	13.3097	SPION-PEI_peak_14	Distal Intergenic	1	3214482	3671498	457017	-	ENSMUSG00000051951	Xkr4	506584
1	3170691	3170916	226	3170728	16	3.38105	2.27273	1.58099	SPION-PEI_peak_15	Distal Intergenic	1	3214482	3671498	457017	-	ENSMUSG00000051951	Xkr4	500808
1	3171315	3171723	409	3171678	18	4.3794	2.56583	2.36862	SPION-PEI_peak_16	Distal Intergenic	1	3214482	3671498	457017	-	ENSMUSG00000051951	Xkr4	500184
1	3185089	3185314	226	3185219	27	8.40729	3.38983	5.94068	SPION-PEI_peak_17	Distal Intergenic	1	3214482	3671498	457017	-	ENSMUSG00000051951	Xkr4	486410
1	3209446	3209692	247	3209602	18	5.08767	2.84858	2.96394	SPION-PEI_peak_18	Distal Intergenic	1	3214482	3671498	457017	-	ENSMUSG00000051951	Xkr4	462053
1	3244371	3244621	251	3244442	18	5.48265	3.01099	3.29808	SPION-PEI_peak_19	Intron (ENSMUST00000070533/ENSMUSG00000051951, intron 1 of 2)	1	3214482	3671498	457017	-	ENSMUSG00000051951	Xkr4	427128
1	3266564	3266830	267	3266666	22	5.86319	2.8732	3.63968	SPION-PEI_peak_20	Intron (ENSMUST00000070533/ENSMUSG00000051951, intron 1 of 2)	1	3214482	3671498	457017	-	ENSMUSG00000051951	Xkr4	404935
1	3294177	3294764	588	3294422	28	12.1405	4.59572	9.44701	SPION-PEI_peak_21	Intron (ENSMUST00000070533/ENSMUSG00000051951, intron 1 of 2)	1	3214482	3671498	457017	-	ENSMUSG00000051951	Xkr4	377322
1	3311356	3311808	453	3311542	22	7.93383	3.64488	5.49849	SPION-PEI_peak_22	Intron (ENSMUST00000070533/ENSMUSG00000051951, intron 1 of 2)	1	3214482	3671498	457017	-	ENSMUSG00000051951	Xkr4	360143
1	3317883	3318193	311	3318122	17	4.70301	2.76074	2.64652	SPION-PEI_peak_23	Intron (ENSMUST00000070533/ENSMUSG00000051951, intron 1 of 2)	1	3214482	3671498	457017	-	ENSMUSG00000051951	Xkr4	353616
1	3330820	3331233	414	3330992	19	4.34842	2.49844	2.36376	SPION-PEI_peak_24	Intron (ENSMUST00000070533/ENSMUSG00000051951, intron 1 of 2)	1	3214482	3671498	457017	-	ENSMUSG00000051951	Xkr4	340679
1	3335109	3335570	462	3335184	21	5.68105	2.87206	3.4758	SPION-PEI_peak_25a	Intron (ENSMUST00000070533/ENSMUSG00000051951, intron 1 of 2)	1	3214482	3671498	457017	-	ENSMUSG00000051951	Xkr4	336390
1	3335109	3335570	462	3335371	16	3.26128	2.22368	1.51766	SPION-PEI_peak_25b	Intron (ENSMUST00000070533/ENSMUSG00000051951, intron 1 of 2)	1	3214482	3671498	457017	-	ENSMUSG00000051951	Xkr4	336390
1	3339463	3339672	210	3339492	17	4.92116	2.85251	2.81744	SPION-PEI_peak_26	Intron (ENSMUST00000070533/ENSMUSG00000051951, intron 1 of 2)	1	3214482	3671498	457017	-	ENSMUSG00000051951	Xkr4	332036
1	3361195	3361447	253	3361369	23	6.66941	3.09079	4.34732	SPION-PEI_peak_27	Intron (ENSMUST00000070533/ENSMUSG00000051951, intron 1 of 2)	1	3214482	3671498	457017	-	ENSMUSG00000051951	Xkr4	310304
1	3383323	3383900	578	3383569	17	4.88948	2.83912	2.8088	SPION-PEI_peak_28	Intron (ENSMUST00000070533/ENSMUSG00000051951, intron 1 of 2)	1	3214482	3671498	457017	-	ENSMUSG00000051951	Xkr4	288176
1	3413017	3413375	359	3413128	27	7.13722	2.98826	4.77738	SPION-PEI_peak_29	Intron (ENSMUST00000070533/ENSMUSG00000051951, intron 1 of 2)	1	3214482	3671498	457017	-	ENSMUSG00000051951	Xkr4	258482
1	3438857	3439086	230	3438929	24	7.01482	3.1407	4.66479	SPION-PEI_peak_30	Intron (ENSMUST00000070533/ENSMUSG00000051951, intron 2 of 2)	1	3214482	3671498	457017	-	ENSMUSG00000051951	Xkr4	232642
1	3439231	3439380	150	3439311	21	5.42627	2.77953	3.26384	SPION-PEI_peak_31	Intron (ENSMUST00000070533/ENSMUSG00000051951, intron 2 of 2)	1	3214482	3671498	457017	-	ENSMUSG00000051951	Xkr4	232268
1	3460140	3460384	245	3460248	14	3.13744	2.26929	1.41788	SPION-PEI_peak_32	Intron (ENSMUST00000070533/ENSMUSG00000051951, intron 2 of 2)	1	3214482	3671498	457017	-	ENSMUSG00000051951	Xkr4	211359
1	3465728	3465880	153	3465828	21	6.5519	3.19767	4.2511	SPION-PEI_peak_33	Intron (ENSMUST00000070533/ENSMUSG00000051951, intron 2 of 2)	1	3214482	3671498	457017	-	ENSMUSG00000051951	Xkr4	205771
1	3466778	3466965	188	3466850	15	3.59231	2.41509	1.75554	SPION-PEI_peak_34	Intron (ENSMUST00000070533/ENSMUSG00000051951, intron 2 of 2)	1	3214482	3671498	457017	-	ENSMUSG00000051951	Xkr4	204721
1	3490284	3490485	202	3490402	25	7.15513	3.11938	4.7937	SPION-PEI_peak_35	Intron (ENSMUST00000070533/ENSMUSG00000051951, intron 2 of 2)	1	3214482	3671498	457017	-	ENSMUSG00000051951	Xkr4	181215
1	3505999	3506156	158	3506076	25	7.02144	3.0751	4.67067	SPION-PEI_peak_36	Intron (ENSMUST00000070533/ENSMUSG00000051951, intron 2 of 2)	1	3214482	3671498	457017	-	ENSMUSG00000051951	Xkr4	165500
1	3514957	3515245	289	3515201	21	4.28386	2.37838	2.30885	SPION-PEI_peak_37	Intron (ENSMUST00000070533/ENSMUSG00000051951, intron 2 of 2)	1	3214482	3671498	457017	-	ENSMUSG00000051951	Xkr4	156542
1	3519241	3519544	304	3519308	22	5.95547	2.90587	3.72244	SPION-PEI_peak_38	Intron (ENSMUST00000070533/ENSMUSG00000051951, intron 2 of 2)	1	3214482	3671498	457017	-	ENSMUSG00000051951	Xkr4	152258
1	3531343	3531692	350	3531443	20	5.54584	2.88858	3.35443	SPION-PEI_peak_39	Intron (ENSMUST00000070533/ENSMUSG00000051951, intron 2 of 2)	1	3214482	3671498	457017	-	ENSMUSG00000051951	Xkr4	140156
1	3540895	3541280	386	3540979	21	6.44364	3.15638	4.15229	SPION-PEI_peak_40	Intron (ENSMUST00000070533/ENSMUSG00000051951, intron 2 of 2)	1	3214482	3671498	457017	-	ENSMUSG00000051951	Xkr4	130604
1	3555754	3555925	172	3555838	31	8.91455	3.27366	6.41012	SPION-PEI_peak_41	Intron (ENSMUST00000070533/ENSMUSG00000051951, intron 2 of 2)	1	3214482	3671498	457017	-	ENSMUSG00000051951	Xkr4	115745
1	3574380	3574736	357	3574474	19	5.90281	3.10318	3.67511	SPION-PEI_peak_42a	Intron (ENSMUST00000070533/ENSMUSG00000051951, intron 2 of 2)	1	3214482	3671498	457017	-	ENSMUSG00000051951	Xkr4	97119
1	3574380	3574736	357	3574647	22	7.65417	3.53574	5.2465	SPION-PEI_peak_42b	Intron (ENSMUST00000070533/ENSMUSG00000051951, intron 2 of 2)	1	3214482	3671498	457017	-	ENSMUSG00000051951	Xkr4	97119
1	3584694	3584861	168	3584777	19	5.44455	2.91971	3.28009	SPION-PEI_peak_43	Intron (ENSMUST00000070533/ENSMUSG00000051951, intron 2 of 2)	1	3214482	3671498	457017	-	ENSMUSG00000051951	Xkr4	86805
1	3589307	3589456	150	3589386	21	6.40804	3.14286	4.12012	SPION-PEI_peak_44	Intron (ENSMUST00000070533/ENSMUSG00000051951, intron 2 of 2)	1	3214482	3671498	457017	-	ENSMUSG00000051951	Xkr4	82192
1	3592585	3592734	150	3592669	17	4.59809	2.71698	2.55575	SPION-PEI_peak_45	Intron (ENSMUST00000070533/ENSMUSG00000051951, intron 2 of 2)	1	3214482	3671498	457017	-	ENSMUSG00000051951	Xkr4	78914
1	3609008	3609200	193	3609083	16	4.35286	2.68139	2.36734	SPION-PEI_peak_46	Intron (ENSMUST00000070533/ENSMUSG00000051951, intron 2 of 2)	1	3214482	3671498	457017	-	ENSMUSG00000051951	Xkr4	62491
1	3671015	3672405	1391	3671119	30	5.94898	2.50911	3.71703	SPION-PEI_peak_47a	Promoter (<=1kb)	1	3214482	3671498	457017	-	ENSMUSG00000051951	Xkr4	0
1	3671015	3672405	1391	3671553	39	10.2986	3.19107	7.70585	SPION-PEI_peak_47b	Promoter (<=1kb)	1	3214482	3671498	457017	-	ENSMUSG00000051951	Xkr4	0
1	3671015	3672405	1391	3671861	47	14.9487	3.81558	12.131	SPION-PEI_peak_47c	Promoter (<=1kb)	1	3214482	3671498	457017	-	ENSMUSG00000051951	Xkr4	0
1	3671015	3672405	1391	3672301	31	6.29749	2.56205	4.01943	SPION-PEI_peak_47d	Promoter (<=1kb)	1	3214482	3671498	457017	-	ENSMUSG00000051951	Xkr4	0
1	3691406	3691719	314	3691570	18	3.6466	2.28365	1.80076	SPION-PEI_peak_48	Distal Intergenic	1	3214482	3671498	457017	-	ENSMUSG00000051951	Xkr4	-20221
1	3719533	3719682	150	3719609	22	6.79448	3.21005	4.46219	SPION-PEI_peak_49	Distal Intergenic	1	3214482	3671498	457017	-	ENSMUSG00000051951	Xkr4	-48184
1	3724819	3725042	224	3724950	21	4.58784	2.48307	2.54688	SPION-PEI_peak_50	Distal Intergenic	1	3214482	3671498	457017	-	ENSMUSG00000051951	Xkr4	-53544
1	3727017	3727259	243	3727091	20	4.34053	2.4447	2.35655	SPION-PEI_peak_51	Distal Intergenic	1	3214482	3671498	457017	-	ENSMUSG00000051951	Xkr4	-55761
1	3728418	3728589	172	3728497	28	8.3162	3.28985	5.85556	SPION-PEI_peak_52	Distal Intergenic	1	3214482	3671498	457017	-	ENSMUSG00000051951	Xkr4	-57091
1	3735103	3735351	249	3735182	24	9.27083	3.96183	6.73951	SPION-PEI_peak_53	Distal Intergenic	1	3214482	3671498	457017	-	ENSMUSG00000051951	Xkr4	-63853
1	3744974	3745163	190	3745074	30	12.8738	4.62687	10.1478	SPION-PEI_peak_54	Distal Intergenic	1	3214482	3671498	457017	-	ENSMUSG00000051951	Xkr4	-73665
1	3753088	3753521	434	3753397	33	12.0593	4.05728	9.37273	SPION-PEI_peak_55	Distal Intergenic	1	3214482	3671498	457017	-	ENSMUSG00000051951	Xkr4	-82023
1	3772137	3772376	240	3772307	16	4.3676	2.68775	2.36862	SPION-PEI_peak_56	Distal Intergenic	1	3214482	3671498	457017	-	ENSMUSG00000051951	Xkr4	-100878
1	3773124	3773326	203	3773232	18	4.90273	2.77372	2.81744	SPION-PEI_peak_57	Distal Intergenic	1	3214482	3671498	457017	-	ENSMUSG00000051951	Xkr4	-101828
1	3773464	3773643	180	3773551	22	7.05437	3.30697	4.70118	SPION-PEI_peak_58	Distal Intergenic	1	3214482	3671498	457017	-	ENSMUSG00000051951	Xkr4	-102145
1	3784279	3784455	177	3784364	29	9.21164	3.49854	6.68925	SPION-PEI_peak_59	Distal Intergenic	1	3214482	3671498	457017	-	ENSMUSG00000051951	Xkr4	-112957
1	3788527	3788676	150	3788640	26	7.87034	3.28667	5.44704	SPION-PEI_peak_60	Distal Intergenic	1	3214482	3671498	457017	-	ENSMUSG00000051951	Xkr4	-117178
1	3807743	3808099	357	3808020	19	6.06559	3.16946	3.80847	SPION-PEI_peak_61	Distal Intergenic	1	3214482	3671498	457017	-	ENSMUSG00000051951	Xkr4	-136601
1	3815276	3815457	182	3815356	21	6.79419	3.29095	4.46213	SPION-PEI_peak_62	Distal Intergenic	1	3214482	3671498	457017	-	ENSMUSG00000051951	Xkr4	-143959
1	3825174	3825364	191	3825252	21	7.29203	3.48641	4.91091	SPION-PEI_peak_63	Distal Intergenic	1	3214482	3671498	457017	-	ENSMUSG00000051951	Xkr4	-153866
1	3844297	3844595	299	3844516	20	5.98953	3.059	3.75318	SPION-PEI_peak_64	Distal Intergenic	1	3214482	3671498	457017	-	ENSMUSG00000051951	Xkr4	-173097
1	3860858	3861126	269	3860979	22	6.58093	3.13138	4.27755	SPION-PEI_peak_65	Distal Intergenic	1	3214482	3671498	457017	-	ENSMUSG00000051951	Xkr4	-189628
1	3867165	3867314	150	3867295	18	4.66814	2.67983	2.61647	SPION-PEI_peak_66	Distal Intergenic	1	3214482	3671498	457017	-	ENSMUSG00000051951	Xkr4	-195816
1	3873917	3874142	226	3874040	18	3.96497	2.40506	2.03795	SPION-PEI_peak_67	Distal Intergenic	1	3214482	3671498	457017	-	ENSMUSG00000051951	Xkr4	-202644
1	3876722	3877065	344	3876794	19	4.31103	2.48447	2.33188	SPION-PEI_peak_68a	Distal Intergenic	1	3214482	3671498	457017	-	ENSMUSG00000051951	Xkr4	-205567
1	3876722	3877065	344	3877032	18	3.87107	2.36908	1.95838	SPION-PEI_peak_68b	Distal Intergenic	1	3214482	3671498	457017	-	ENSMUSG00000051951	Xkr4	-205567
1	3888355	3888668	314	3888381	16	4.38218	2.69404	2.36862	SPION-PEI_peak_69	Distal Intergenic	1	3214482	3671498	457017	-	ENSMUSG00000051951	Xkr4	-217170
1	3892073	3892412	340	3892187	18	4.933	2.78592	2.82767	SPION-PEI_peak_70	Distal Intergenic	1	3214482	3671498	457017	-	ENSMUSG00000051951	Xkr4	-220914
1	3894055	3894423	369	3894273	16	4.35286	2.68139	2.36734	SPION-PEI_peak_71	Distal Intergenic	1	3214482	3671498	457017	-	ENSMUSG00000051951	Xkr4	-222925
1	3898601	3898809	209	3898718	21	6.89032	3.32829	4.55041	SPION-PEI_peak_72	Distal Intergenic	1	3214482	3671498	457017	-	ENSMUSG00000051951	Xkr4	-227311
1	3909037	3909258	222	3909194	22	5.7576	2.836	3.54461	SPION-PEI_peak_73	Distal Intergenic	1	3214482	3671498	457017	-	ENSMUSG00000051951	Xkr4	-237760
1	3915744	3915994	251	3915877	24	4.81843	2.42366	2.74723	SPION-PEI_peak_74	Distal Intergenic	1	3214482	3671498	457017	-	ENSMUSG00000051951	Xkr4	-244496
1	3916126	3916461	336	3916251	25	5.39416	2.5578	3.23561	SPION-PEI_peak_75	Distal Intergenic	1	3214482	3671498	457017	-	ENSMUSG00000051951	Xkr4	-244963
1	3934201	3934629	429	3934331	50	25.3314	6.16314	22.1754	SPION-PEI_peak_76	Distal Intergenic	1	3214482	3671498	457017	-	ENSMUSG00000051951	Xkr4	-263131
1	3940289	3940583	295	3940385	14	3.0806	2.24383	1.3722	SPION-PEI_peak_77	Distal Intergenic	1	3214482	3671498	457017	-	ENSMUSG00000051951	Xkr4	-269085
1	3955641	3955810	170	3955728	30	9.93053	3.64706	7.36208	SPION-PEI_peak_78	Distal Intergenic	1	3214482	3671498	457017	-	ENSMUSG00000051951	Xkr4	-284312
1	3956089	3956285	197	3956259	19	4.14109	2.42131	2.18734	SPION-PEI_peak_79	Distal Intergenic	1	3214482	3671498	457017	-	ENSMUSG00000051951	Xkr4	-284787
1	3960013	3960204	192	3960094	17	4.07325	2.50174	2.12978	SPION-PEI_peak_80	Distal Intergenic	1	3214482	3671498	457017	-	ENSMUSG00000051951	Xkr4	-288706
1	3965648	3966078	431	3965726	19	5.81454	3.06748	3.59581	SPION-PEI_peak_81	Distal Intergenic	1	3214482	3671498	457017	-	ENSMUSG00000051951	Xkr4	-294580
1	4004275	4004468	194	4004358	17	3.2003	2.15569	1.46867	SPION-PEI_peak_82	Intron (ENSMUST00000208660/ENSMUSG00000025900, intron 1 of 29)	1	3214482	3671498	457017	-	ENSMUSG00000051951	Xkr4	-332970
1	4018136	4018380	245	4018264	27	8.83604	3.5309	6.33636	SPION-PEI_peak_83	Intron (ENSMUST00000208660/ENSMUSG00000025900, intron 2 of 29)	1	3214482	3671498	457017	-	ENSMUSG00000051951	Xkr4	-346882
1	4022467	4022763	297	4022602	23	7.22028	3.28767	4.8539	SPION-PEI_peak_84	Intron (ENSMUST00000208660/ENSMUSG00000025900, intron 3 of 29)	1	3214482	3671498	457017	-	ENSMUSG00000051951	Xkr4	-351265
1	4023220	4023493	274	4023328	17	4.58332	2.71084	2.5431	SPION-PEI_peak_85	Intron (ENSMUST00000208660/ENSMUSG00000025900, intron 3 of 29)	1	3214482	3671498	457017	-	ENSMUSG00000051951	Xkr4	-351995
1	4043415	4043849	435	4043561	28	7.71524	3.10492	5.30318	SPION-PEI_peak_86	Intron (ENSMUST00000208660/ENSMUSG00000025900, intron 5 of 29)	1	3999557	4409241	409685	-	ENSMUSG00000025900	Rp1	365827
1	4044825	4044995	171	4044905	30	9.70635	3.57761	7.15046	SPION-PEI_peak_87	Intron (ENSMUST00000208660/ENSMUSG00000025900, intron 5 of 29)	1	3999557	4409241	409685	-	ENSMUSG00000025900	Rp1	364417
1	4061595	4061924	330	4061847	25	5.33296	2.53906	3.18098	SPION-PEI_peak_88	Intron (ENSMUST00000208660/ENSMUSG00000025900, intron 5 of 29)	1	3999557	4409241	409685	-	ENSMUSG00000025900	Rp1	347647
1	4066958	4067178	221	4067051	24	5.11085	2.51509	2.98468	SPION-PEI_peak_89	Intron (ENSMUST00000208660/ENSMUSG00000025900, intron 5 of 29)	1	3999557	4409241	409685	-	ENSMUSG00000025900	Rp1	342284
1	4067517	4067751	235	4067651	23	4.84118	2.47423	2.76713	SPION-PEI_peak_90	Intron (ENSMUST00000208660/ENSMUSG00000025900, intron 5 of 29)	1	3999557	4409241	409685	-	ENSMUSG00000025900	Rp1	341725
1	4078386	4078548	163	4078460	17	4.92116	2.85251	2.81744	SPION-PEI_peak_91	Intron (ENSMUST00000208660/ENSMUSG00000025900, intron 5 of 29)	1	3999557	4409241	409685	-	ENSMUSG00000025900	Rp1	330856
1	4088849	4088998	150	4088900	17	3.62558	2.32258	1.78294	SPION-PEI_peak_92	Intron (ENSMUST00000208660/ENSMUSG00000025900, intron 5 of 29)	1	3999557	4409241	409685	-	ENSMUSG00000025900	Rp1	320393
1	4089121	4089296	176	4089229	18	3.9531	2.40051	2.02795	SPION-PEI_peak_93	Intron (ENSMUST00000208660/ENSMUSG00000025900, intron 5 of 29)	1	3999557	4409241	409685	-	ENSMUSG00000025900	Rp1	320121
1	4100896	4101081	186	4100994	23	6.94715	3.18937	4.60249	SPION-PEI_peak_94	Intron (ENSMUST00000208660/ENSMUSG00000025900, intron 6 of 29)	1	3999557	4409241	409685	-	ENSMUSG00000025900	Rp1	308346
1	4102968	4103151	184	4103069	23	7.33319	3.32871	4.94887	SPION-PEI_peak_95	Intron (ENSMUST00000208660/ENSMUSG00000025900, intron 6 of 29)	1	3999557	4409241	409685	-	ENSMUSG00000025900	Rp1	306274
1	4118011	4118760	750	4118285	24	5.8933	2.76549	3.6667	SPION-PEI_peak_96a	Intron (ENSMUST00000208660/ENSMUSG00000025900, intron 6 of 29)	1	3999557	4409241	409685	-	ENSMUSG00000025900	Rp1	291231
1	4118011	4118760	750	4118678	27	7.62285	3.13901	5.21742	SPION-PEI_peak_96b	Intron (ENSMUST00000208660/ENSMUSG00000025900, intron 6 of 29)	1	3999557	4409241	409685	-	ENSMUSG00000025900	Rp1	291231
1	4123865	4124062	198	4123960	26	6.34594	2.80083	4.06352	SPION-PEI_peak_97	Intron (ENSMUST00000208660/ENSMUSG00000025900, intron 8 of 29)	1	3999557	4409241	409685	-	ENSMUSG00000025900	Rp1	285377
1	4125207	4125526	320	4125272	21	4.50381	2.45399	2.47403	SPION-PEI_peak_98a	Intron (ENSMUST00000208660/ENSMUSG00000025900, intron 8 of 29)	1	3999557	4409241	409685	-	ENSMUSG00000025900	Rp1	284035
1	4125207	4125526	320	4125480	21	4.66122	2.50855	2.61046	SPION-PEI_peak_98b	Intron (ENSMUST00000208660/ENSMUSG00000025900, intron 8 of 29)	1	3999557	4409241	409685	-	ENSMUSG00000025900	Rp1	284035
1	4150255	4150415	161	4150382	23	7.56562	3.41394	5.16444	SPION-PEI_peak_99	Intron (ENSMUST00000208660/ENSMUSG00000025900, intron 11 of 29)	1	3999557	4409241	409685	-	ENSMUSG00000025900	Rp1	258987
1	4161784	4161984	201	4161880	15	3.45717	2.35641	1.64381	SPION-PEI_peak_100	Intron (ENSMUST00000208660/ENSMUSG00000025900, intron 11 of 29)	1	3999557	4409241	409685	-	ENSMUSG00000025900	Rp1	247458
1	4170950	4171349	400	4170981	21	4.49193	2.44989	2.46381	SPION-PEI_peak_101a	Intron (ENSMUST00000208660/ENSMUSG00000025900, intron 13 of 29)	1	3999557	4409241	409685	-	ENSMUSG00000025900	Rp1	238292
1	4170950	4171349	400	4171209	20	3.98682	2.31916	2.05677	SPION-PEI_peak_101b	Intron (ENSMUST00000208660/ENSMUSG00000025900, intron 13 of 29)	1	3999557	4409241	409685	-	ENSMUSG00000025900	Rp1	238292
1	4170950	4171349	400	4171314	22	4.82346	2.51504	2.75179	SPION-PEI_peak_101c	Intron (ENSMUST00000208660/ENSMUSG00000025900, intron 13 of 29)	1	3999557	4409241	409685	-	ENSMUSG00000025900	Rp1	238292
1	4171613	4171868	256	4171686	19	3.24103	2.09424	1.50144	SPION-PEI_peak_102	Intron (ENSMUST00000208660/ENSMUSG00000025900, intron 13 of 29)	1	3999557	4409241	409685	-	ENSMUSG00000025900	Rp1	237629
1	4175010	4175413	404	4175108	28	8.51643	3.3526	6.04302	SPION-PEI_peak_103	Intron (ENSMUST00000208660/ENSMUSG00000025900, intron 13 of 29)	1	3999557	4409241	409685	-	ENSMUSG00000025900	Rp1	234232
1	4176259	4176632	374	4176548	17	4.08616	2.50696	2.14049	SPION-PEI_peak_104	Intron (ENSMUST00000208660/ENSMUSG00000025900, intron 13 of 29)	1	3999557	4409241	409685	-	ENSMUSG00000025900	Rp1	232983
1	4196385	4196534	150	4196437	17	4.90541	2.84585	2.81744	SPION-PEI_peak_105	Intron (ENSMUST00000208660/ENSMUSG00000025900, intron 13 of 29)	1	3999557	4409241	409685	-	ENSMUSG00000025900	Rp1	212857
1	4216517	4216695	179	4216618	18	4.54183	2.62976	2.50681	SPION-PEI_peak_106	Intron (ENSMUST00000208660/ENSMUSG00000025900, intron 15 of 29)	1	3999557	4409241	409685	-	ENSMUSG00000025900	Rp1	192725
1	4216999	4217254	256	4217060	17	4.08616	2.50696	2.14049	SPION-PEI_peak_107	Intron (ENSMUST00000208660/ENSMUSG00000025900, intron 15 of 29)	1	3999557	4409241	409685	-	ENSMUSG00000025900	Rp1	192243
1	4228168	4228564	397	4228284	39	14.6389	4.29646	11.8329	SPION-PEI_peak_108	Exon (ENSMUST00000208660/ENSMUSG00000025900, exon 14 of 30)	1	3999557	4409241	409685	-	ENSMUSG00000025900	Rp1	181074
1	4229694	4229898	205	4229801	19	3.07081	2.03355	1.36433	SPION-PEI_peak_109	Intron (ENSMUST00000208660/ENSMUSG00000025900, intron 17 of 29)	1	3999557	4409241	409685	-	ENSMUSG00000025900	Rp1	179548
1	4233493	4233812	320	4233711	21	5.75859	2.90046	3.54541	SPION-PEI_peak_110	Intron (ENSMUST00000208660/ENSMUSG00000025900, intron 18 of 29)	1	3999557	4409241	409685	-	ENSMUSG00000025900	Rp1	175749
1	4238751	4238900	150	4238818	21	4.78636	2.5522	2.71914	SPION-PEI_peak_111	Intron (ENSMUST00000208660/ENSMUSG00000025900, intron 18 of 29)	1	3999557	4409241	409685	-	ENSMUSG00000025900	Rp1	170491
1	4241438	4241979	542	4241580	26	7.00512	3.00668	4.65569	SPION-PEI_peak_112a	Intron (ENSMUST00000208660/ENSMUSG00000025900, intron 18 of 29)	1	3999557	4409241	409685	-	ENSMUSG00000025900	Rp1	167804
1	4241438	4241979	542	4241888	31	9.70656	3.50493	7.15062	SPION-PEI_peak_112b	Intron (ENSMUST00000208660/ENSMUSG00000025900, intron 18 of 29)	1	3999557	4409241	409685	-	ENSMUSG00000025900	Rp1	167804
1	4249352	4249527	176	4249452	15	3.31609	2.29555	1.5616	SPION-PEI_peak_113	Intron (ENSMUST00000208660/ENSMUSG00000025900, intron 22 of 29)	1	3999557	4409241	409685	-	ENSMUSG00000025900	Rp1	159890
1	4255717	4255884	168	4255791	23	7.37131	3.34262	4.98427	SPION-PEI_peak_114	Intron (ENSMUST00000208660/ENSMUSG00000025900, intron 22 of 29)	1	3999557	4409241	409685	-	ENSMUSG00000025900	Rp1	153525
1	4256016	4256408	393	4256098	17	4.02205	2.48105	2.08641	SPION-PEI_peak_115	Intron (ENSMUST00000208660/ENSMUSG00000025900, intron 22 of 29)	1	3999557	4409241	409685	-	ENSMUSG00000025900	Rp1	153226
1	4259391	4259791	401	4259489	21	5.8057	2.91777	3.58773	SPION-PEI_peak_116	Intron (ENSMUST00000208660/ENSMUSG00000025900, intron 22 of 29)	1	3999557	4409241	409685	-	ENSMUSG00000025900	Rp1	149851
1	4276271	4276427	157	4276339	16	3.65911	2.38764	1.811	SPION-PEI_peak_117	Intron (ENSMUST00000208660/ENSMUSG00000025900, intron 24 of 29)	1	3999557	4409241	409685	-	ENSMUSG00000025900	Rp1	132971
1	4277348	4277547	200	4277421	21	6.33755	3.11615	4.05593	SPION-PEI_peak_118	Intron (ENSMUST00000208660/ENSMUSG00000025900, intron 24 of 29)	1	3999557	4409241	409685	-	ENSMUSG00000025900	Rp1	131894
1	4285831	4286326	496	4285888	18	4.41939	2.58152	2.40102	SPION-PEI_peak_119a	Intron (ENSMUST00000208660/ENSMUSG00000025900, intron 25 of 29)	1	3999557	4409241	409685	-	ENSMUSG00000025900	Rp1	123411
1	4285831	4286326	496	4286153	20	5.40661	2.83592	3.2465	SPION-PEI_peak_119b	Intron (ENSMUST00000208660/ENSMUSG00000025900, intron 25 of 29)	1	3999557	4409241	409685	-	ENSMUSG00000025900	Rp1	123411
1	4290506	4290735	230	4290561	17	4.21785	2.56046	2.25249	SPION-PEI_peak_120	Intron (ENSMUST00000208660/ENSMUSG00000025900, intron 25 of 29)	1	3999557	4409241	409685	-	ENSMUSG00000025900	Rp1	118736
1	4296469	4296759	291	4296676	22	7.93383	3.64488	5.49849	SPION-PEI_peak_121	Intron (ENSMUST00000208660/ENSMUSG00000025900, intron 26 of 29)	1	3999557	4409241	409685	-	ENSMUSG00000025900	Rp1	112773
1	4318964	4319362	399	4319287	15	3.86684	2.53557	1.95504	SPION-PEI_peak_122	Intron (ENSMUST00000208660/ENSMUSG00000025900, intron 27 of 29)	1	3999557	4409241	409685	-	ENSMUSG00000025900	Rp1	90278
1	4327818	4328060	243	4327987	29	8.48578	3.27511	6.01425	SPION-PEI_peak_123	Intron (ENSMUST00000208660/ENSMUSG00000025900, intron 27 of 29)	1	3999557	4409241	409685	-	ENSMUSG00000025900	Rp1	81424
1	4332472	4332709	238	4332643	18	3.47694	2.21963	1.66035	SPION-PEI_peak_124	Intron (ENSMUST00000208660/ENSMUSG00000025900, intron 27 of 29)	1	3999557	4409241	409685	-	ENSMUSG00000025900	Rp1	76770
1	4346940	4347375	436	4347012	19	4.47565	2.54615	2.44965	SPION-PEI_peak_125a	Exon (ENSMUST00000027032/ENSMUSG00000025900, exon 4 of 4)	1	3999557	4409241	409685	-	ENSMUSG00000025900	Rp1	62302
1	4346940	4347375	436	4347312	17	3.55815	2.29592	1.72728	SPION-PEI_peak_125b	Exon (ENSMUST00000027032/ENSMUSG00000025900, exon 4 of 4)	1	3999557	4409241	409685	-	ENSMUSG00000025900	Rp1	62302
1	4353264	4353495	232	4353391	34	13.3739	4.37227	10.6236	SPION-PEI_peak_126	Intron (ENSMUST00000208660/ENSMUSG00000025900, intron 29 of 29)	1	3999557	4409241	409685	-	ENSMUSG00000025900	Rp1	55978
1	4354575	4354969	395	4354784	19	4.10562	2.40819	2.15745	SPION-PEI_peak_127	Intron (ENSMUST00000208660/ENSMUSG00000025900, intron 29 of 29)	1	3999557	4409241	409685	-	ENSMUSG00000025900	Rp1	54667
1	4364640	4364840	201	4364749	24	6.89553	3.09981	4.55506	SPION-PEI_peak_128	Intron (ENSMUST00000208660/ENSMUSG00000025900, intron 29 of 29)	1	3999557	4409241	409685	-	ENSMUSG00000025900	Rp1	44602
1	4384324	4384569	246	4384409	18	4.71112	2.69695	2.65388	SPION-PEI_peak_129	Intron (ENSMUST00000208660/ENSMUSG00000025900, intron 29 of 29)	1	3999557	4409241	409685	-	ENSMUSG00000025900	Rp1	24918
1	4384776	4384954	179	4384906	17	4.07325	2.50174	2.12978	SPION-PEI_peak_130	Intron (ENSMUST00000208660/ENSMUSG00000025900, intron 29 of 29)	1	3999557	4409241	409685	-	ENSMUSG00000025900	Rp1	24466
1	4388889	4389038	150	4388956	21	4.86319	2.57913	2.78609	SPION-PEI_peak_131	Intron (ENSMUST00000208660/ENSMUSG00000025900, intron 29 of 29)	1	3999557	4409241	409685	-	ENSMUSG00000025900	Rp1	20353
1	4390467	4390698	232	4390548	17	3.22027	2.16346	1.48451	SPION-PEI_peak_132	Intron (ENSMUST00000208660/ENSMUSG00000025900, intron 29 of 29)	1	3999557	4409241	409685	-	ENSMUSG00000025900	Rp1	18775
1	4422282	4422531	250	4422345	24	5.30784	2.57732	3.15901	SPION-PEI_peak_133	Distal Intergenic	1	3999557	4409241	409685	-	ENSMUSG00000025900	Rp1	-13290
1	4426912	4427115	204	4426983	29	7.09488	2.8667	4.73827	SPION-PEI_peak_134	Distal Intergenic	1	3999557	4409241	409685	-	ENSMUSG00000025900	Rp1	-17874
1	4434997	4435412	416	4435335	16	4.09712	2.57186	2.15023	SPION-PEI_peak_135	Distal Intergenic	1	3999557	4409241	409685	-	ENSMUSG00000025900	Rp1	-26171
1	4440500	4440778	279	4440656	39	21.1533	6.33892	18.118	SPION-PEI_peak_136	Distal Intergenic	1	3999557	4409241	409685	-	ENSMUSG00000025900	Rp1	-31537
1	4447393	4447584	192	4447487	27	11.4001	4.43724	8.74416	SPION-PEI_peak_137	Distal Intergenic	1	3999557	4409241	409685	-	ENSMUSG00000025900	Rp1	-38343
1	4454562	4454768	207	4454653	26	7.63835	3.21046	5.23181	SPION-PEI_peak_138	Distal Intergenic	1	4490931	4497354	6424	-	ENSMUSG00000025902	Sox17	42793
1	4477448	4477626	179	4477531	44	15.0125	4.01786	12.1922	SPION-PEI_peak_139	Distal Intergenic	1	4490931	4497354	6424	-	ENSMUSG00000025902	Sox17	19907
1	4491875	4492881	1007	4492131	102	45.0087	5.78652	41.3969	SPION-PEI_peak_140a	5' UTR	1	4490931	4497354	6424	-	ENSMUSG00000025902	Sox17	5480
1	4491875	4492881	1007	4492330	86	32.763	4.86305	29.4169	SPION-PEI_peak_140b	5' UTR	1	4490931	4497354	6424	-	ENSMUSG00000025902	Sox17	5480
1	4491875	4492881	1007	4492784	37	5.0218	2.09424	2.9062	SPION-PEI_peak_140c	5' UTR	1	4490931	4497354	6424	-	ENSMUSG00000025902	Sox17	5480
1	4493074	4493791	718	4493315	72	22.4684	3.95771	19.3937	SPION-PEI_peak_141a	5' UTR	1	4490931	4497354	6424	-	ENSMUSG00000025902	Sox17	4281
1	4493074	4493791	718	4493653	83	29.7218	4.55779	26.4504	SPION-PEI_peak_141b	5' UTR	1	4490931	4497354	6424	-	ENSMUSG00000025902	Sox17	4281
1	4517054	4517204	151	4517126	28	7.83124	3.14023	5.41064	SPION-PEI_peak_142	Distal Intergenic	1	4490931	4497354	6424	-	ENSMUSG00000025902	Sox17	-19850
1	4524537	4524924	388	4524848	27	5.54763	2.51685	3.35605	SPION-PEI_peak_143	Distal Intergenic	1	4490931	4497354	6424	-	ENSMUSG00000025902	Sox17	-27570
1	4530350	4530559	210	4530437	24	5.9074	2.77008	3.67924	SPION-PEI_peak_144	Distal Intergenic	1	4490931	4497354	6424	-	ENSMUSG00000025902	Sox17	-33205
1	4555139	4555604	466	4555280	24	8.25105	3.5791	5.79469	SPION-PEI_peak_145a	Distal Intergenic	1	4490931	4497354	6424	-	ENSMUSG00000025902	Sox17	-58250
1	4555139	4555604	466	4555481	27	10.4724	4.09656	7.87058	SPION-PEI_peak_145b	Distal Intergenic	1	4490931	4497354	6424	-	ENSMUSG00000025902	Sox17	-58250
1	4571543	4572105	563	4571817	46	17.8931	4.57644	14.9643	SPION-PEI_peak_146	Distal Intergenic	1	4490931	4497354	6424	-	ENSMUSG00000025902	Sox17	-74751
1	4602363	4602962	600	4602436	26	6.04257	2.70812	3.80102	SPION-PEI_peak_147a	Distal Intergenic	1	4490931	4497354	6424	-	ENSMUSG00000025902	Sox17	-105608
1	4602363	4602962	600	4602854	31	9.07373	3.3195	6.55953	SPION-PEI_peak_147b	Distal Intergenic	1	4490931	4497354	6424	-	ENSMUSG00000025902	Sox17	-105608
1	4605123	4605337	215	4605218	23	5.08416	2.55319	2.96114	SPION-PEI_peak_148	Distal Intergenic	1	4490931	4497354	6424	-	ENSMUSG00000025902	Sox17	-107983
1	4611080	4611529	450	4611142	25	5.72476	2.65985	3.51523	SPION-PEI_peak_149a	Distal Intergenic	1	4490931	4497354	6424	-	ENSMUSG00000025902	Sox17	-114175
1	4611080	4611529	450	4611417	34	10.2122	3.44828	7.62413	SPION-PEI_peak_149b	Distal Intergenic	1	4490931	4497354	6424	-	ENSMUSG00000025902	Sox17	-114175
1	4628253	4628684	432	4628323	30	6.79324	2.73489	4.46137	SPION-PEI_peak_150a	Distal Intergenic	1	4490931	4497354	6424	-	ENSMUSG00000025902	Sox17	-131330
1	4628253	4628684	432	4628570	34	8.92008	3.10421	6.41528	SPION-PEI_peak_150b	Distal Intergenic	1	4490931	4497354	6424	-	ENSMUSG00000025902	Sox17	-131330
1	4628938	4629219	282	4629102	37	10.6912	3.39286	8.07377	SPION-PEI_peak_151	Distal Intergenic	1	4490931	4497354	6424	-	ENSMUSG00000025902	Sox17	-131865
1	4629353	4629524	172	4629443	29	6.38649	2.66785	4.10061	SPION-PEI_peak_152	Distal Intergenic	1	4490931	4497354	6424	-	ENSMUSG00000025902	Sox17	-132170
1	4629661	4630053	393	4629883	32	7.87288	2.93073	5.44932	SPION-PEI_peak_153	Distal Intergenic	1	4490931	4497354	6424	-	ENSMUSG00000025902	Sox17	-132699
1	4645420	4645630	211	4645473	18	3.14303	2.09482	1.42258	SPION-PEI_peak_154	Distal Intergenic	1	4773206	4785739	12534	-	ENSMUSG00000033845	Mrpl15	140320
1	4653865	4654117	253	4653988	32	9.64149	3.41792	7.08919	SPION-PEI_peak_155	Distal Intergenic	1	4773206	4785739	12534	-	ENSMUSG00000033845	Mrpl15	131875
1	4657001	4657150	150	4657105	23	4.96108	2.51309	2.85248	SPION-PEI_peak_156	Distal Intergenic	1	4773206	4785739	12534	-	ENSMUSG00000033845	Mrpl15	128739
1	4671361	4672145	785	4671460	30	4.48844	2.13352	2.46077	SPION-PEI_peak_157a	Distal Intergenic	1	4773206	4785739	12534	-	ENSMUSG00000033845	Mrpl15	114379
1	4671361	4672145	785	4671858	86	39.7756	6	36.2719	SPION-PEI_peak_157b	Distal Intergenic	1	4773206	4785739	12534	-	ENSMUSG00000033845	Mrpl15	114379
1	4672463	4672685	223	4672575	38	7.86331	2.67857	5.44069	SPION-PEI_peak_158	Distal Intergenic	1	4773206	4785739	12534	-	ENSMUSG00000033845	Mrpl15	113277
1	4678906	4679130	225	4679014	24	6.86189	3.08833	4.5242	SPION-PEI_peak_159	Distal Intergenic	1	4773206	4785739	12534	-	ENSMUSG00000033845	Mrpl15	106834
1	4681868	4682189	322	4681917	17	3.50298	2.27416	1.68184	SPION-PEI_peak_160	Distal Intergenic	1	4773206	4785739	12534	-	ENSMUSG00000033845	Mrpl15	103872
1	4687584	4687848	265	4687615	20	3.31187	2.08437	1.55889	SPION-PEI_peak_161	Distal Intergenic	1	4773206	4785739	12534	-	ENSMUSG00000033845	Mrpl15	98156
1	4691547	4691732	186	4691662	22	3.42966	2.05909	1.6211	SPION-PEI_peak_162	Distal Intergenic	1	4773206	4785739	12534	-	ENSMUSG00000033845	Mrpl15	94193
1	4706092	4706522	431	4706331	90	39.1171	5.61902	35.6277	SPION-PEI_peak_163	Distal Intergenic	1	4773206	4785739	12534	-	ENSMUSG00000033845	Mrpl15	79648
1	4720341	4720505	165	4720408	26	6.62159	2.88616	4.3146	SPION-PEI_peak_164	Distal Intergenic	1	4773206	4785739	12534	-	ENSMUSG00000033845	Mrpl15	65399
1	4722667	4722879	213	4722717	21	3.37462	2.07254	1.57692	SPION-PEI_peak_165	Distal Intergenic	1	4773206	4785739	12534	-	ENSMUSG00000033845	Mrpl15	63073
1	4753789	4754142	354	4753820	22	3.77444	2.16981	1.90671	SPION-PEI_peak_166	Distal Intergenic	1	4773206	4785739	12534	-	ENSMUSG00000033845	Mrpl15	31951
1	4766549	4767047	499	4766684	75	34.3958	5.84615	31.0115	SPION-PEI_peak_167a	Distal Intergenic	1	4773206	4785739	12534	-	ENSMUSG00000033845	Mrpl15	19191
1	4766549	4767047	499	4766950	54	19.2127	4.30528	16.2399	SPION-PEI_peak_167b	Distal Intergenic	1	4773206	4785739	12534	-	ENSMUSG00000033845	Mrpl15	19191
1	4767358	4767507	150	4767432	28	4.86088	2.28887	2.7842	SPION-PEI_peak_168	Distal Intergenic	1	4773206	4785739	12534	-	ENSMUSG00000033845	Mrpl15	18382
1	4785400	4786086	687	4785500	49	18.5926	4.51264	15.6397	SPION-PEI_peak_169a	Promoter (<=1kb)	1	4773206	4785739	12534	-	ENSMUSG00000033845	Mrpl15	0
1	4785400	4786086	687	4785759	98	61.5392	9.05764	57.624	SPION-PEI_peak_169b	Promoter (<=1kb)	1	4773206	4785739	12534	-	ENSMUSG00000033845	Mrpl15	0
1	4803021	4803191	171	4803115	28	5.01336	2.33025	2.89833	SPION-PEI_peak_170	Distal Intergenic	1	4807788	4848410	40623	+	ENSMUSG00000025903	Lypla1	-4768
1	4807564	4808235	672	4807751	86	42.0353	6.40412	38.4845	SPION-PEI_peak_171a	Promoter (<=1kb)	1	4807788	4848410	40623	+	ENSMUSG00000025903	Lypla1	0
1	4807564	4808235	672	4808124	43	11.9486	3.36907	9.26719	SPION-PEI_peak_171b	Promoter (<=1kb)	1	4807788	4848410	40623	+	ENSMUSG00000025903	Lypla1	0
1	4815411	4815636	226	4815574	21	4.6489	2.50427	2.59988	SPION-PEI_peak_172	Intron (ENSMUST00000134384/ENSMUSG00000025903, intron 2 of 9)	1	4807892	4886770	78879	+	ENSMUSG00000104217	Gm37988	7744
1	4817277	4817426	150	4817311	17	3.15094	2.1365	1.42875	SPION-PEI_peak_173	Intron (ENSMUST00000134384/ENSMUSG00000025903, intron 2 of 9)	1	4807892	4886770	78879	+	ENSMUSG00000104217	Gm37988	9534
1	4849551	4849700	150	4849627	31	8.5058	3.15738	6.0329	SPION-PEI_peak_174	Intron (ENSMUST00000155020/ENSMUSG00000104217, intron 7 of 9)	1	4857814	4897909	40096	+	ENSMUSG00000033813	Tcea1	-8264
1	4857397	4858436	1040	4857730	154	93.3051	9.02737	88.8922	SPION-PEI_peak_175a	Promoter (<=1kb)	1	4857814	4897909	40096	+	ENSMUSG00000033813	Tcea1	0
1	4857397	4858436	1040	4858046	48	10.4793	2.86634	7.87706	SPION-PEI_peak_175b	Promoter (<=1kb)	1	4857814	4897909	40096	+	ENSMUSG00000033813	Tcea1	0
1	4857397	4858436	1040	4858409	35	5.13442	2.16281	3.00545	SPION-PEI_peak_175c	Promoter (<=1kb)	1	4857814	4897909	40096	+	ENSMUSG00000033813	Tcea1	0
1	4874506	4874887	382	4874623	45	20.1421	5.26316	17.1395	SPION-PEI_peak_176	Intron (ENSMUST00000155020/ENSMUSG00000104217, intron 8 of 9)	1	4857814	4897909	40096	+	ENSMUSG00000033813	Tcea1	17073
1	4902629	4902778	150	4902633	19	3.61066	2.22717	1.7711	SPION-PEI_peak_177	Distal Intergenic	1	4857814	4897909	40096	+	ENSMUSG00000033813	Tcea1	44964
1	4909871	4910236	366	4909987	25	5.17728	2.49161	3.04347	SPION-PEI_peak_178a	3' UTR	1	4857814	4897909	40096	+	ENSMUSG00000033813	Tcea1	52422
1	4909871	4910236	366	4910128	29	7.1238	2.87494	4.76503	SPION-PEI_peak_178b	3' UTR	1	4857814	4897909	40096	+	ENSMUSG00000033813	Tcea1	52422
1	4919402	4919551	150	4919506	18	3.96497	2.40506	2.03795	SPION-PEI_peak_179	Intron (ENSMUST00000002533/ENSMUSG00000002459, intron 3 of 4)	1	4857814	4897909	40096	+	ENSMUSG00000033813	Tcea1	61737
1	4935187	4935372	186	4935278	26	7.34711	3.11598	4.96192	SPION-PEI_peak_180	Intron (ENSMUST00000002533/ENSMUSG00000002459, intron 4 of 4)	1	4857814	4897909	40096	+	ENSMUSG00000033813	Tcea1	77558
1	4943827	4944011	185	4943907	24	6.74565	3.04878	4.41739	SPION-PEI_peak_181	Intron (ENSMUST00000002533/ENSMUSG00000002459, intron 4 of 4)	1	4857814	4897909	40096	+	ENSMUSG00000033813	Tcea1	86197
1	4944588	4944737	150	4944693	18	4.18539	2.49017	2.22502	SPION-PEI_peak_182	Intron (ENSMUST00000002533/ENSMUSG00000002459, intron 4 of 4)	1	4857814	4897909	40096	+	ENSMUSG00000033813	Tcea1	86923
1	4945419	4945568	150	4945513	17	4.27186	2.5825	2.29852	SPION-PEI_peak_183	Intron (ENSMUST00000002533/ENSMUSG00000002459, intron 4 of 4)	1	4857814	4897909	40096	+	ENSMUSG00000033813	Tcea1	87754
1	4985285	4985588	304	4985376	24	9.17402	3.92465	6.65384	SPION-PEI_peak_184	Intron (ENSMUST00000002533/ENSMUSG00000002459, intron 4 of 4)	1	5070018	5162529	92512	+	ENSMUSG00000033793	Atp6v1h	-84734
1	5005700	5005944	245	5005829	32	11.4384	3.9521	8.78064	SPION-PEI_peak_185	Intron (ENSMUST00000002533/ENSMUSG00000002459, intron 4 of 4)	1	5070018	5162529	92512	+	ENSMUSG00000033793	Atp6v1h	-64319
1	5018257	5018536	280	5018359	43	8.47161	2.64106	6.0009	SPION-PEI_peak_186	Intron (ENSMUST00000002533/ENSMUSG00000002459, intron 4 of 4)	1	5070018	5162529	92512	+	ENSMUSG00000033793	Atp6v1h	-51762
1	5018744	5018913	170	5018775	30	3.16089	1.80233	1.43668	SPION-PEI_peak_187	Intron (ENSMUST00000002533/ENSMUSG00000002459, intron 4 of 4)	1	5070018	5162529	92512	+	ENSMUSG00000033793	Atp6v1h	-51275
1	5019329	5020206	878	5019413	52	12.349	3.07068	9.64593	SPION-PEI_peak_188a	5' UTR	1	5070018	5162529	92512	+	ENSMUSG00000033793	Atp6v1h	-50690
1	5019329	5020206	878	5019843	48	10.226	2.81933	7.63715	SPION-PEI_peak_188b	5' UTR	1	5070018	5162529	92512	+	ENSMUSG00000033793	Atp6v1h	-50690
1	5019329	5020206	878	5020100	38	5.83174	2.24202	3.61152	SPION-PEI_peak_188c	5' UTR	1	5070018	5162529	92512	+	ENSMUSG00000033793	Atp6v1h	-50690
1	5053688	5054239	552	5053791	21	7.29203	3.48641	4.91091	SPION-PEI_peak_189a	Intron (ENSMUST00000118000/ENSMUSG00000002459, intron 5 of 5)	1	5070018	5162529	92512	+	ENSMUSG00000033793	Atp6v1h	-16331
1	5053688	5054239	552	5054144	17	4.92116	2.85251	2.81744	SPION-PEI_peak_189b	Intron (ENSMUST00000118000/ENSMUSG00000002459, intron 5 of 5)	1	5070018	5162529	92512	+	ENSMUSG00000033793	Atp6v1h	-16331
1	5056652	5056801	150	5056704	21	7.29203	3.48641	4.91091	SPION-PEI_peak_190	Intron (ENSMUST00000118000/ENSMUSG00000002459, intron 5 of 5)	1	5070018	5162529	92512	+	ENSMUSG00000033793	Atp6v1h	-13367
1	5069986	5070164	179	5070054	15	3.69429	2.45965	1.84007	SPION-PEI_peak_191	Promoter (<=1kb)	1	5070018	5162529	92512	+	ENSMUSG00000033793	Atp6v1h	0
1	5070318	5070555	238	5070432	29	12.5956	4.64396	9.88169	SPION-PEI_peak_192	Promoter (<=1kb)	1	4909576	5070285	160710	-	ENSMUSG00000002459	Rgs20	-270
1	5074223	5074421	199	5074266	16	4.38218	2.69404	2.36862	SPION-PEI_peak_193	Intron (ENSMUST00000192847/ENSMUSG00000033793, intron 1 of 12)	1	4909576	5070285	160710	-	ENSMUSG00000002459	Rgs20	-4136
1	5075623	5075848	226	5075678	16	4.38218	2.69404	2.36862	SPION-PEI_peak_194	Intron (ENSMUST00000192847/ENSMUSG00000033793, intron 1 of 12)	1	4909576	5070285	160710	-	ENSMUSG00000002459	Rgs20	-5563
1	5082648	5083659	1012	5082800	24	5.15935	2.53036	3.02756	SPION-PEI_peak_195a	5' UTR	1	4909576	5070285	160710	-	ENSMUSG00000002459	Rgs20	-13374
1	5082648	5083659	1012	5083099	70	37.9843	7.08937	34.5193	SPION-PEI_peak_195b	5' UTR	1	4909576	5070285	160710	-	ENSMUSG00000002459	Rgs20	-13374
1	5082648	5083659	1012	5083352	80	46.8619	7.99211	43.2142	SPION-PEI_peak_195c	5' UTR	1	4909576	5070285	160710	-	ENSMUSG00000002459	Rgs20	-13374
1	5122693	5122862	170	5122778	20	4.95684	2.66836	2.84857	SPION-PEI_peak_196	Intron (ENSMUST00000192847/ENSMUSG00000033793, intron 8 of 12)	1	4909576	5070285	160710	-	ENSMUSG00000002459	Rgs20	-52577
1	5125890	5126084	195	5125983	29	9.69614	3.65186	7.14079	SPION-PEI_peak_197	Intron (ENSMUST00000192847/ENSMUSG00000033793, intron 9 of 12)	1	4909576	5070285	160710	-	ENSMUSG00000002459	Rgs20	-55799
1	5127073	5127308	236	5127146	19	4.12923	2.41692	2.17728	SPION-PEI_peak_198	Intron (ENSMUST00000192847/ENSMUSG00000033793, intron 9 of 12)	1	4909576	5070285	160710	-	ENSMUSG00000002459	Rgs20	-57023
1	5141137	5141388	252	5141281	17	4.45287	2.65683	2.42988	SPION-PEI_peak_199	Intron (ENSMUST00000192847/ENSMUSG00000033793, intron 10 of 12)	1	4909576	5070285	160710	-	ENSMUSG00000002459	Rgs20	-71103
1	5146729	5147004	276	5146788	18	4.76914	2.72011	2.70439	SPION-PEI_peak_200	Intron (ENSMUST00000192847/ENSMUSG00000033793, intron 11 of 12)	1	4909576	5070285	160710	-	ENSMUSG00000002459	Rgs20	-76719
1	5159425	5159608	184	5159516	24	5.87923	2.76091	3.65401	SPION-PEI_peak_201	Intron (ENSMUST00000192847/ENSMUSG00000033793, intron 12 of 12)	1	4909576	5070285	160710	-	ENSMUSG00000002459	Rgs20	-89323
1	5165754	5166006	253	5165860	42	14.6294	4.06235	11.8239	SPION-PEI_peak_202	Distal Intergenic	1	4909576	5070285	160710	-	ENSMUSG00000002459	Rgs20	-95721
1	5170371	5170909	539	5170556	26	6.00246	2.69596	3.76483	SPION-PEI_peak_203a	Distal Intergenic	1	4909576	5070285	160710	-	ENSMUSG00000002459	Rgs20	-100624
1	5170371	5170909	539	5170797	42	15.3619	4.24901	12.5266	SPION-PEI_peak_203b	Distal Intergenic	1	4909576	5070285	160710	-	ENSMUSG00000002459	Rgs20	-100624
1	5181360	5181532	173	5181416	21	4.39816	2.41758	2.38263	SPION-PEI_peak_204	Distal Intergenic	1	4909576	5070285	160710	-	ENSMUSG00000002459	Rgs20	-111247
1	5183480	5183780	301	5183710	28	7.96632	3.18157	5.52883	SPION-PEI_peak_205	Distal Intergenic	1	4909576	5070285	160710	-	ENSMUSG00000002459	Rgs20	-113495
1	5201636	5201955	320	5201688	20	6.02405	3.07242	3.78428	SPION-PEI_peak_206	Distal Intergenic	1	4909576	5070285	160710	-	ENSMUSG00000002459	Rgs20	-131670
1	5202239	5202497	259	5202381	33	13.5469	4.5273	10.7896	SPION-PEI_peak_207	Distal Intergenic	1	4909576	5070285	160710	-	ENSMUSG00000002459	Rgs20	-132212
1	5206836	5206985	150	5206932	23	5.75155	2.77457	3.53933	SPION-PEI_peak_208	Distal Intergenic	1	4909576	5070285	160710	-	ENSMUSG00000002459	Rgs20	-136700
1	5218527	5218876	350	5218785	18	3.51856	2.23529	1.69435	SPION-PEI_peak_209	Distal Intergenic	1	4909576	5070285	160710	-	ENSMUSG00000002459	Rgs20	-148591
1	5248464	5248711	248	5248593	32	15.2428	5.22961	12.4118	SPION-PEI_peak_210	Distal Intergenic	1	4909576	5070285	160710	-	ENSMUSG00000002459	Rgs20	-178426
1	5258931	5259080	150	5259040	18	4.79846	2.73185	2.72967	SPION-PEI_peak_211	Distal Intergenic	1	4909576	5070285	160710	-	ENSMUSG00000002459	Rgs20	-188795
1	5288280	5288470	191	5288375	40	16.0261	4.59641	13.1666	SPION-PEI_peak_212	Distal Intergenic	1	4909576	5070285	160710	-	ENSMUSG00000002459	Rgs20	-218185
1	5293029	5293275	247	5293179	19	4.60701	2.59572	2.56378	SPION-PEI_peak_213a	Distal Intergenic	1	4909576	5070285	160710	-	ENSMUSG00000002459	Rgs20	-222990
1	5293029	5293275	247	5293263	17	3.59169	2.30917	1.75528	SPION-PEI_peak_213b	Distal Intergenic	1	4909576	5070285	160710	-	ENSMUSG00000002459	Rgs20	-222990
1	5307164	5307350	187	5307263	21	7.20961	3.45369	4.84389	SPION-PEI_peak_214	Distal Intergenic	1	4909576	5070285	160710	-	ENSMUSG00000002459	Rgs20	-237065
1	5309114	5309263	150	5309188	22	6.72237	3.18339	4.39606	SPION-PEI_peak_215	Distal Intergenic	1	4909576	5070285	160710	-	ENSMUSG00000002459	Rgs20	-238978
1	5312446	5312696	251	5312580	25	8.26125	3.49697	5.80432	SPION-PEI_peak_216	Distal Intergenic	1	4909576	5070285	160710	-	ENSMUSG00000002459	Rgs20	-242411
1	5326105	5326381	277	5326250	22	7.76033	3.57698	5.34503	SPION-PEI_peak_217	Distal Intergenic	1	4909576	5070285	160710	-	ENSMUSG00000002459	Rgs20	-256096
1	5327760	5328031	272	5327858	25	9.96468	4.1203	7.38945	SPION-PEI_peak_218	Distal Intergenic	1	4909576	5070285	160710	-	ENSMUSG00000002459	Rgs20	-257746
1	5336030	5336255	226	5336152	20	5.54584	2.88858	3.35443	SPION-PEI_peak_219	Distal Intergenic	1	5588493	5606131	17639	+	ENSMUSG00000025905	Oprk1	-252464
1	5342572	5342826	255	5342601	15	3.40943	2.33577	1.60431	SPION-PEI_peak_220	Distal Intergenic	1	5588493	5606131	17639	+	ENSMUSG00000025905	Oprk1	-245922
1	5364155	5364477	323	5364229	19	4.95472	2.72851	2.84682	SPION-PEI_peak_221	Distal Intergenic	1	5588493	5606131	17639	+	ENSMUSG00000025905	Oprk1	-224339
1	5364640	5365048	409	5364707	18	4.5143	2.61888	2.4832	SPION-PEI_peak_222a	Distal Intergenic	1	5588493	5606131	17639	+	ENSMUSG00000025905	Oprk1	-223854
1	5364640	5365048	409	5364816	17	4.02205	2.48105	2.08641	SPION-PEI_peak_222b	Distal Intergenic	1	5588493	5606131	17639	+	ENSMUSG00000025905	Oprk1	-223854
1	5377891	5378264	374	5378059	19	5.477	2.93255	3.29808	SPION-PEI_peak_223a	Distal Intergenic	1	5588493	5606131	17639	+	ENSMUSG00000025905	Oprk1	-210603
1	5377891	5378264	374	5378178	23	7.86923	3.52682	5.44605	SPION-PEI_peak_223b	Distal Intergenic	1	5588493	5606131	17639	+	ENSMUSG00000025905	Oprk1	-210603
1	5406289	5406545	257	5406366	19	5.28566	2.85714	3.13921	SPION-PEI_peak_224	Distal Intergenic	1	5588493	5606131	17639	+	ENSMUSG00000025905	Oprk1	-182205
1	5423428	5423611	184	5423527	21	7.29203	3.48641	4.91091	SPION-PEI_peak_225	Distal Intergenic	1	5588493	5606131	17639	+	ENSMUSG00000025905	Oprk1	-165066
1	5436598	5436783	186	5436689	24	9.27083	3.96183	6.73951	SPION-PEI_peak_226	Distal Intergenic	1	5588493	5606131	17639	+	ENSMUSG00000025905	Oprk1	-151896
1	5437454	5437645	192	5437579	14	3.37642	2.3771	1.57692	SPION-PEI_peak_227	Distal Intergenic	1	5588493	5606131	17639	+	ENSMUSG00000025905	Oprk1	-151040
1	5439494	5439822	329	5439762	22	6.94152	3.26473	4.59737	SPION-PEI_peak_228	Distal Intergenic	1	5588493	5606131	17639	+	ENSMUSG00000025905	Oprk1	-149000
1	5443095	5443379	285	5443128	15	3.35076	2.31047	1.57692	SPION-PEI_peak_229	Distal Intergenic	1	5588493	5606131	17639	+	ENSMUSG00000025905	Oprk1	-145399
1	5450528	5450828	301	5450750	20	5.21256	2.76316	3.07447	SPION-PEI_peak_230	Distal Intergenic	1	5588493	5606131	17639	+	ENSMUSG00000025905	Oprk1	-137966
1	5459439	5459612	174	5459529	15	3.53017	2.38806	1.7038	SPION-PEI_peak_231	Distal Intergenic	1	5588493	5606131	17639	+	ENSMUSG00000025905	Oprk1	-129055
1	5461357	5461587	231	5461445	17	4.07325	2.50174	2.12978	SPION-PEI_peak_232	Distal Intergenic	1	5588493	5606131	17639	+	ENSMUSG00000025905	Oprk1	-127137
1	5468744	5469171	428	5468819	30	10.3332	3.77358	7.73846	SPION-PEI_peak_233a	Distal Intergenic	1	5588493	5606131	17639	+	ENSMUSG00000025905	Oprk1	-119750
1	5468744	5469171	428	5469091	21	5.14299	2.67803	3.01294	SPION-PEI_peak_233b	Distal Intergenic	1	5588493	5606131	17639	+	ENSMUSG00000025905	Oprk1	-119750
1	5492811	5493359	549	5493092	18	4.47334	2.60274	2.44775	SPION-PEI_peak_234a	Distal Intergenic	1	5588493	5606131	17639	+	ENSMUSG00000025905	Oprk1	-95683
1	5492811	5493359	549	5493263	23	7.22028	3.28767	4.8539	SPION-PEI_peak_234b	Distal Intergenic	1	5588493	5606131	17639	+	ENSMUSG00000025905	Oprk1	-95683
1	5511604	5512002	399	5511709	27	8.27624	3.34728	5.81844	SPION-PEI_peak_235a	Distal Intergenic	1	5588493	5606131	17639	+	ENSMUSG00000025905	Oprk1	-76890
1	5511604	5512002	399	5511948	24	6.61562	3.00481	4.3091	SPION-PEI_peak_235b	Distal Intergenic	1	5588493	5606131	17639	+	ENSMUSG00000025905	Oprk1	-76890
1	5532296	5532488	193	5532372	17	4.92116	2.85251	2.81744	SPION-PEI_peak_236	Distal Intergenic	1	5588493	5606131	17639	+	ENSMUSG00000025905	Oprk1	-56198
1	5542775	5542924	150	5542876	19	4.74268	2.64725	2.68112	SPION-PEI_peak_237	Distal Intergenic	1	5588493	5606131	17639	+	ENSMUSG00000025905	Oprk1	-45719
1	5548687	5549016	330	5548739	15	3.86684	2.53557	1.95504	SPION-PEI_peak_238a	Distal Intergenic	1	5588493	5606131	17639	+	ENSMUSG00000025905	Oprk1	-39807
1	5548687	5549016	330	5548967	17	4.92116	2.85251	2.81744	SPION-PEI_peak_238b	Distal Intergenic	1	5588493	5606131	17639	+	ENSMUSG00000025905	Oprk1	-39807
1	5568656	5568853	198	5568768	25	9.18683	3.82916	6.66599	SPION-PEI_peak_239	Distal Intergenic	1	5588493	5606131	17639	+	ENSMUSG00000025905	Oprk1	-19838
1	5569546	5569935	390	5569632	19	5.3963	2.90065	3.23745	SPION-PEI_peak_240	Distal Intergenic	1	5588493	5606131	17639	+	ENSMUSG00000025905	Oprk1	-18948
1	5570095	5570262	168	5570168	19	5.28566	2.85714	3.13921	SPION-PEI_peak_241	Distal Intergenic	1	5588493	5606131	17639	+	ENSMUSG00000025905	Oprk1	-18399
1	5579375	5579540	166	5579446	26	7.13318	3.0474	4.77371	SPION-PEI_peak_242	Distal Intergenic	1	5588493	5606131	17639	+	ENSMUSG00000025905	Oprk1	-9119
1	5589174	5589399	226	5589259	23	3.82319	2.1515	1.94719	SPION-PEI_peak_243	Promoter (<=1kb)	1	5588493	5606131	17639	+	ENSMUSG00000025905	Oprk1	906
1	5592542	5592703	162	5592628	27	6.05584	2.66413	3.80847	SPION-PEI_peak_244	Intron (ENSMUST00000160777/ENSMUSG00000025905, intron 2 of 3)	1	5588493	5606131	17639	+	ENSMUSG00000025905	Oprk1	4210
1	5607786	5608049	264	5607819	17	3.02623	2.08817	1.32832	SPION-PEI_peak_245	Distal Intergenic	1	5588493	5606131	17639	+	ENSMUSG00000025905	Oprk1	19556
1	5649219	5649488	270	5649248	15	3.3976	2.33066	1.59433	SPION-PEI_peak_246	Distal Intergenic	1	5588493	5606131	17639	+	ENSMUSG00000025905	Oprk1	60995
1	5658974	5659229	256	5659064	22	5.24744	2.65896	3.10553	SPION-PEI_peak_247	Distal Intergenic	1	5588493	5606131	17639	+	ENSMUSG00000025905	Oprk1	70736
1	5673009	5673169	161	5673082	18	5.48265	3.01099	3.29808	SPION-PEI_peak_248	Distal Intergenic	1	5588493	5606131	17639	+	ENSMUSG00000025905	Oprk1	84676
1	5686426	5686744	319	5686520	20	6.14676	3.12036	3.88256	SPION-PEI_peak_249	Distal Intergenic	1	5588493	5606131	17639	+	ENSMUSG00000025905	Oprk1	98251
1	5705574	5705922	349	5705632	17	4.92116	2.85251	2.81744	SPION-PEI_peak_250	Distal Intergenic	1	5588493	5606131	17639	+	ENSMUSG00000025905	Oprk1	117429
1	5710680	5710885	206	5710799	18	5.48265	3.01099	3.29808	SPION-PEI_peak_251	Distal Intergenic	1	5588493	5606131	17639	+	ENSMUSG00000025905	Oprk1	122392
1	5730075	5730332	258	5730106	15	3.11607	2.20994	1.40033	SPION-PEI_peak_252	Distal Intergenic	1	5588493	5606131	17639	+	ENSMUSG00000025905	Oprk1	141839
1	5743400	5743625	226	5743526	21	7.29203	3.48641	4.91091	SPION-PEI_peak_253	Distal Intergenic	1	5588493	5606131	17639	+	ENSMUSG00000025905	Oprk1	155132
1	5755103	5755264	162	5755175	17	3.03564	2.09181	1.33607	SPION-PEI_peak_254	Distal Intergenic	1	5913707	5917398	3692	-	ENSMUSG00000033774	Npbwr1	162296
1	5761914	5762071	158	5762036	20	4.47398	2.49258	2.44822	SPION-PEI_peak_255	Distal Intergenic	1	5913707	5917398	3692	-	ENSMUSG00000033774	Npbwr1	155485
1	5762595	5762763	169	5762676	27	8.25772	3.34129	5.80107	SPION-PEI_peak_256	Distal Intergenic	1	5913707	5917398	3692	-	ENSMUSG00000033774	Npbwr1	154804
1	5772945	5773326	382	5773157	15	3.63018	2.43161	1.78704	SPION-PEI_peak_257	Distal Intergenic	1	5913707	5917398	3692	-	ENSMUSG00000033774	Npbwr1	144454
1	5773538	5773960	423	5773635	28	11.6565	4.41736	8.98857	SPION-PEI_peak_258	Distal Intergenic	1	5913707	5917398	3692	-	ENSMUSG00000033774	Npbwr1	143861
1	5779006	5779265	260	5779155	22	6.88593	3.24401	4.54632	SPION-PEI_peak_259	Distal Intergenic	1	5913707	5917398	3692	-	ENSMUSG00000033774	Npbwr1	138393
1	5791097	5791246	150	5791175	24	6.31827	2.90529	4.03858	SPION-PEI_peak_260	Distal Intergenic	1	5913707	5917398	3692	-	ENSMUSG00000033774	Npbwr1	126302
1	5831797	5832161	365	5831902	19	4.67429	2.62123	2.62169	SPION-PEI_peak_261	Distal Intergenic	1	5913707	5917398	3692	-	ENSMUSG00000033774	Npbwr1	85602
1	5857043	5857200	158	5857095	16	4.38218	2.69404	2.36862	SPION-PEI_peak_262	Distal Intergenic	1	5913707	5917398	3692	-	ENSMUSG00000033774	Npbwr1	60356
1	5868391	5868540	150	5868401	16	4.12467	2.58359	2.1735	SPION-PEI_peak_263	Distal Intergenic	1	5913707	5917398	3692	-	ENSMUSG00000033774	Npbwr1	49008
1	5882849	5883200	352	5883119	18	4.47334	2.60274	2.44775	SPION-PEI_peak_264	Distal Intergenic	1	5913707	5917398	3692	-	ENSMUSG00000033774	Npbwr1	34550
1	5889011	5889160	150	5889098	17	4.61291	2.72315	2.56827	SPION-PEI_peak_265	Distal Intergenic	1	5913707	5917398	3692	-	ENSMUSG00000033774	Npbwr1	28388
1	5891368	5891517	150	5891397	14	3.3518	2.36593	1.57692	SPION-PEI_peak_266	Distal Intergenic	1	5913707	5917398	3692	-	ENSMUSG00000033774	Npbwr1	26031
1	5903717	5903866	150	5903843	20	4.37649	2.45758	2.36862	SPION-PEI_peak_267	Distal Intergenic	1	5913707	5917398	3692	-	ENSMUSG00000033774	Npbwr1	13682
1	5912045	5912246	202	5912169	22	3.02256	1.92953	1.32586	SPION-PEI_peak_268	Distal Intergenic	1	5913707	5917398	3692	-	ENSMUSG00000033774	Npbwr1	5354
1	5915427	5915857	431	5915523	34	8.04799	2.88184	5.60516	SPION-PEI_peak_269a	Promoter (1-2kb)	1	5913707	5917398	3692	-	ENSMUSG00000033774	Npbwr1	1972
1	5915427	5915857	431	5915704	31	6.64065	2.6512	4.33196	SPION-PEI_peak_269b	Promoter (1-2kb)	1	5913707	5917398	3692	-	ENSMUSG00000033774	Npbwr1	1972
1	5915976	5916209	234	5916102	32	7.22737	2.76151	4.86042	SPION-PEI_peak_270	Promoter (1-2kb)	1	5913707	5917398	3692	-	ENSMUSG00000033774	Npbwr1	1423
1	5916589	5917040	452	5916683	34	8.68483	3.04348	6.19427	SPION-PEI_peak_271a	Promoter (<=1kb)	1	5913707	5917398	3692	-	ENSMUSG00000033774	Npbwr1	810
1	5916589	5917040	452	5916900	26	4.83633	2.35089	2.76288	SPION-PEI_peak_271b	Promoter (<=1kb)	1	5913707	5917398	3692	-	ENSMUSG00000033774	Npbwr1	810
1	5922973	5923207	235	5923038	14	3.29067	2.33827	1.54178	SPION-PEI_peak_272	Distal Intergenic	1	5913707	5917398	3692	-	ENSMUSG00000033774	Npbwr1	-5809
1	5930530	5930724	195	5930622	22	6.42605	3.07487	4.13616	SPION-PEI_peak_273	Distal Intergenic	1	5913707	5917398	3692	-	ENSMUSG00000033774	Npbwr1	-13326
1	5930955	5931104	150	5931024	22	6.35861	3.0504	4.07512	SPION-PEI_peak_274	Distal Intergenic	1	5913707	5917398	3692	-	ENSMUSG00000033774	Npbwr1	-13706
1	5936390	5936675	286	5936444	14	3.14894	2.27445	1.42713	SPION-PEI_peak_275	Distal Intergenic	1	5913707	5917398	3692	-	ENSMUSG00000033774	Npbwr1	-19277
1	5939217	5939462	246	5939344	18	5.48265	3.01099	3.29808	SPION-PEI_peak_276	Distal Intergenic	1	5913707	5917398	3692	-	ENSMUSG00000033774	Npbwr1	-22064
1	5947991	5948140	150	5948062	20	5.33101	2.80749	3.17938	SPION-PEI_peak_277	Distal Intergenic	1	5913707	5917398	3692	-	ENSMUSG00000033774	Npbwr1	-30742
1	5959438	5959731	294	5959493	17	3.74103	2.36842	1.87889	SPION-PEI_peak_278	Distal Intergenic	1	5913707	5917398	3692	-	ENSMUSG00000033774	Npbwr1	-42333
1	5962325	5962474	150	5962391	23	7.05487	3.22798	4.70145	SPION-PEI_peak_279	Distal Intergenic	1	5913707	5917398	3692	-	ENSMUSG00000033774	Npbwr1	-45076
1	5979793	5979942	150	5979886	25	7.5566	3.25407	5.15583	SPION-PEI_peak_280	Distal Intergenic	1	5913707	5917398	3692	-	ENSMUSG00000033774	Npbwr1	-62544
1	5980912	5981186	275	5981088	20	4.90195	2.64817	2.81744	SPION-PEI_peak_281	Distal Intergenic	1	5913707	5917398	3692	-	ENSMUSG00000033774	Npbwr1	-63788
1	6006497	6006679	183	6006581	21	7.29203	3.48641	4.91091	SPION-PEI_peak_282	Distal Intergenic	1	5913707	5917398	3692	-	ENSMUSG00000033774	Npbwr1	-89281
1	6024937	6025175	239	6025066	16	4.38218	2.69404	2.36862	SPION-PEI_peak_283	Distal Intergenic	1	5913707	5917398	3692	-	ENSMUSG00000033774	Npbwr1	-107777
1	6040860	6041093	234	6040997	27	11.4001	4.43724	8.74416	SPION-PEI_peak_284	Distal Intergenic	1	5913707	5917398	3692	-	ENSMUSG00000033774	Npbwr1	-123695
1	6042396	6042604	209	6042508	23	8.59367	3.80335	6.1087	SPION-PEI_peak_285	Distal Intergenic	1	5913707	5917398	3692	-	ENSMUSG00000033774	Npbwr1	-125206
1	6060974	6061401	428	6061077	31	12.3265	4.33018	9.62451	SPION-PEI_peak_286	Distal Intergenic	1	5913707	5917398	3692	-	ENSMUSG00000033774	Npbwr1	-144003
1	6074144	6074611	468	6074216	17	4.92116	2.85251	2.81744	SPION-PEI_peak_287	Distal Intergenic	1	6206197	6276648	70452	+	ENSMUSG00000025907	Rb1cc1	-132054
1	6074759	6074985	227	6074889	15	3.86684	2.53557	1.95504	SPION-PEI_peak_288	Distal Intergenic	1	6206197	6276648	70452	+	ENSMUSG00000025907	Rb1cc1	-131439
1	6082873	6083029	157	6082932	16	3.3043	2.24127	1.55251	SPION-PEI_peak_289	Distal Intergenic	1	6206197	6276648	70452	+	ENSMUSG00000025907	Rb1cc1	-123325
1	6134602	6134776	175	6134712	24	9.27083	3.96183	6.73951	SPION-PEI_peak_290	Distal Intergenic	1	6206197	6276648	70452	+	ENSMUSG00000025907	Rb1cc1	-71596
1	6134997	6135345	349	6135229	28	12.1405	4.59572	9.44701	SPION-PEI_peak_291	Distal Intergenic	1	6206197	6276648	70452	+	ENSMUSG00000025907	Rb1cc1	-71201
1	6157799	6157972	174	6157888	28	9.07299	3.53013	6.55886	SPION-PEI_peak_292	Distal Intergenic	1	6206197	6276648	70452	+	ENSMUSG00000025907	Rb1cc1	-48399
1	6164061	6164277	217	6164176	30	10.849	3.93901	8.22378	SPION-PEI_peak_293	Distal Intergenic	1	6206197	6276648	70452	+	ENSMUSG00000025907	Rb1cc1	-42137
1	6165230	6165452	223	6165304	20	5.73805	2.96192	3.52711	SPION-PEI_peak_294	Distal Intergenic	1	6206197	6276648	70452	+	ENSMUSG00000025907	Rb1cc1	-40968
1	6166810	6167129	320	6166992	25	9.96468	4.1203	7.38945	SPION-PEI_peak_295	Distal Intergenic	1	6206197	6276648	70452	+	ENSMUSG00000025907	Rb1cc1	-39388
1	6184706	6185038	333	6184787	19	4.51462	2.56082	2.48332	SPION-PEI_peak_296a	Distal Intergenic	1	6206197	6276648	70452	+	ENSMUSG00000025907	Rb1cc1	-21492
1	6184706	6185038	333	6184971	22	5.93998	2.90038	3.70845	SPION-PEI_peak_296b	Distal Intergenic	1	6206197	6276648	70452	+	ENSMUSG00000025907	Rb1cc1	-21492
1	6190709	6190893	185	6190768	19	4.67429	2.62123	2.62169	SPION-PEI_peak_297	Distal Intergenic	1	6206197	6276648	70452	+	ENSMUSG00000025907	Rb1cc1	-15489
1	6196105	6196431	327	6196190	18	4.94822	2.79206	2.84099	SPION-PEI_peak_298	Distal Intergenic	1	6206197	6276648	70452	+	ENSMUSG00000025907	Rb1cc1	-10093
1	6202876	6203027	152	6202935	16	3.74484	2.42338	1.88218	SPION-PEI_peak_299	Distal Intergenic	1	6206197	6276648	70452	+	ENSMUSG00000025907	Rb1cc1	-3322
1	6214159	6215468	1310	6214364	64	22.2131	4.30036	19.1457	SPION-PEI_peak_300a	5' UTR	1	6206197	6276648	70452	+	ENSMUSG00000025907	Rb1cc1	9271
1	6214159	6215468	1310	6214602	122	69.2015	8.04974	65.1587	SPION-PEI_peak_300b	5' UTR	1	6206197	6276648	70452	+	ENSMUSG00000025907	Rb1cc1	9271
1	6214159	6215468	1310	6214898	85	37.0708	5.60626	33.626	SPION-PEI_peak_300c	5' UTR	1	6206197	6276648	70452	+	ENSMUSG00000025907	Rb1cc1	9271
1	6214159	6215468	1310	6215231	44	9.94631	2.90229	7.37694	SPION-PEI_peak_300d	5' UTR	1	6206197	6276648	70452	+	ENSMUSG00000025907	Rb1cc1	9271
1	6260238	6260509	272	6260311	14	3.37642	2.3771	1.57692	SPION-PEI_peak_301a	Intron (ENSMUST00000027040/ENSMUSG00000025907, intron 15 of 23)	1	6206197	6276648	70452	+	ENSMUSG00000025907	Rb1cc1	54312
1	6260238	6260509	272	6260426	19	6.06559	3.16946	3.80847	SPION-PEI_peak_301b	Intron (ENSMUST00000027040/ENSMUSG00000025907, intron 15 of 23)	1	6206197	6276648	70452	+	ENSMUSG00000025907	Rb1cc1	54312
1	6272344	6272503	160	6272431	24	7.90337	3.45304	5.4778	SPION-PEI_peak_302	Intron (ENSMUST00000027040/ENSMUSG00000025907, intron 22 of 23)	1	6206197	6276648	70452	+	ENSMUSG00000025907	Rb1cc1	66306
1	6278231	6278380	150	6278281	21	4.00103	2.28216	2.0686	SPION-PEI_peak_303	Distal Intergenic	1	6206197	6276648	70452	+	ENSMUSG00000025907	Rb1cc1	72183
1	6279977	6280715	739	6280055	33	9.55404	3.33007	7.00649	SPION-PEI_peak_304a	Distal Intergenic	1	6206197	6276648	70452	+	ENSMUSG00000025907	Rb1cc1	74518
1	6279977	6280715	739	6280374	42	15.0729	4.17476	12.2503	SPION-PEI_peak_304b	Distal Intergenic	1	6206197	6276648	70452	+	ENSMUSG00000025907	Rb1cc1	74518
1	6279977	6280715	739	6280627	20	3.28491	2.0751	1.537	SPION-PEI_peak_304c	Distal Intergenic	1	6206197	6276648	70452	+	ENSMUSG00000025907	Rb1cc1	74518
1	6293233	6293504	272	6293395	31	12.8136	4.49438	10.0903	SPION-PEI_peak_305	Distal Intergenic	1	6359218	6394731	35514	+	ENSMUSG00000087247	Alkal1	-65986
1	6305309	6305487	179	6305423	22	4.88523	2.53583	2.80559	SPION-PEI_peak_306	Distal Intergenic	1	6359218	6394731	35514	+	ENSMUSG00000087247	Alkal1	-53910
1	6312065	6312236	172	6312155	28	7.71524	3.10492	5.30318	SPION-PEI_peak_307	Distal Intergenic	1	6359218	6394731	35514	+	ENSMUSG00000087247	Alkal1	-47154
1	6321739	6321933	195	6321801	14	3.37642	2.3771	1.57692	SPION-PEI_peak_308	Distal Intergenic	1	6359218	6394731	35514	+	ENSMUSG00000087247	Alkal1	-37480
1	6327208	6327670	463	6327314	17	4.38223	2.62774	2.36862	SPION-PEI_peak_309	Distal Intergenic	1	6359218	6394731	35514	+	ENSMUSG00000087247	Alkal1	-32011
1	6340565	6341075	511	6340835	19	5.60913	2.98507	3.41125	SPION-PEI_peak_310	Distal Intergenic	1	6359218	6394731	35514	+	ENSMUSG00000087247	Alkal1	-18654
1	6358874	6359474	601	6358990	23	4.45589	2.35064	2.43273	SPION-PEI_peak_311a	Promoter (<=1kb)	1	6359218	6394731	35514	+	ENSMUSG00000087247	Alkal1	0
1	6358874	6359474	601	6359276	41	14.4747	4.09556	11.6751	SPION-PEI_peak_311b	Promoter (<=1kb)	1	6359218	6394731	35514	+	ENSMUSG00000087247	Alkal1	0
1	6364328	6364623	296	6364556	21	5.39716	2.76904	3.23801	SPION-PEI_peak_312	Intron (ENSMUST00000133144/ENSMUSG00000087247, intron 1 of 4)	1	6359218	6394731	35514	+	ENSMUSG00000087247	Alkal1	5405
1	6373424	6373917	494	6373637	29	8.07295	3.15126	5.62848	SPION-PEI_peak_313a	Intron (ENSMUST00000133144/ENSMUSG00000087247, intron 1 of 4)	1	6359218	6394731	35514	+	ENSMUSG00000087247	Alkal1	14699
1	6373424	6373917	494	6373849	37	13.0702	4.02329	10.3329	SPION-PEI_peak_313b	Intron (ENSMUST00000133144/ENSMUSG00000087247, intron 1 of 4)	1	6359218	6394731	35514	+	ENSMUSG00000087247	Alkal1	14699
1	6374793	6375043	251	6374896	34	11.1151	3.69979	8.4767	SPION-PEI_peak_314	Intron (ENSMUST00000133144/ENSMUSG00000087247, intron 1 of 4)	1	6359218	6394731	35514	+	ENSMUSG00000087247	Alkal1	15825
1	6378160	6378309	150	6378224	22	3.9397	2.2233	2.01658	SPION-PEI_peak_315	Intron (ENSMUST00000133144/ENSMUSG00000087247, intron 1 of 4)	1	6359218	6394731	35514	+	ENSMUSG00000087247	Alkal1	19091
1	6382750	6383234	485	6382844	25	6.26288	2.82916	3.98789	SPION-PEI_peak_316a	Intron (ENSMUST00000133144/ENSMUSG00000087247, intron 1 of 4)	1	6359218	6394731	35514	+	ENSMUSG00000087247	Alkal1	24016
1	6382750	6383234	485	6382983	23	5.22336	2.59881	3.08425	SPION-PEI_peak_316b	Intron (ENSMUST00000133144/ENSMUSG00000087247, intron 1 of 4)	1	6359218	6394731	35514	+	ENSMUSG00000087247	Alkal1	24016
1	6386405	6386620	216	6386511	36	12.7764	4.01955	10.0547	SPION-PEI_peak_317	Intron (ENSMUST00000133144/ENSMUSG00000087247, intron 1 of 4)	1	6359218	6394731	35514	+	ENSMUSG00000087247	Alkal1	27402
1	6406150	6406354	205	6406251	30	8.76201	3.29262	6.26687	SPION-PEI_peak_318	Distal Intergenic	1	6359218	6394731	35514	+	ENSMUSG00000087247	Alkal1	47136
1	6410744	6410899	156	6410826	34	8.35229	2.95858	5.88937	SPION-PEI_peak_319	Distal Intergenic	1	6359218	6394731	35514	+	ENSMUSG00000087247	Alkal1	51681
1	6414951	6415172	222	6415071	33	7.2262	2.71891	4.85932	SPION-PEI_peak_320	Distal Intergenic	1	6359218	6394731	35514	+	ENSMUSG00000087247	Alkal1	55954
1	6429936	6430226	291	6430102	16	4.38218	2.69404	2.36862	SPION-PEI_peak_321	Distal Intergenic	1	6487231	6860940	373710	+	ENSMUSG00000033740	St18	-57296
1	6437995	6438144	150	6438086	19	5.10208	2.78552	2.97677	SPION-PEI_peak_322	Distal Intergenic	1	6487231	6860940	373710	+	ENSMUSG00000033740	St18	-49237
1	6441021	6441872	852	6441457	53	24.852	5.69921	21.7089	SPION-PEI_peak_323	Distal Intergenic	1	6487231	6860940	373710	+	ENSMUSG00000033740	St18	-46211
1	6449172	6449438	267	6449332	23	6.40472	2.99813	4.11712	SPION-PEI_peak_324	Distal Intergenic	1	6487231	6860940	373710	+	ENSMUSG00000033740	St18	-38060
1	6454317	6454517	201	6454421	21	6.35508	3.12278	4.07201	SPION-PEI_peak_325	Distal Intergenic	1	6487231	6860940	373710	+	ENSMUSG00000033740	St18	-32915
1	6467533	6467809	277	6467605	18	4.18539	2.49017	2.22502	SPION-PEI_peak_326a	Distal Intergenic	1	6487231	6860940	373710	+	ENSMUSG00000033740	St18	-19699
1	6467533	6467809	277	6467694	16	3.31515	2.24571	1.56131	SPION-PEI_peak_326b	Distal Intergenic	1	6487231	6860940	373710	+	ENSMUSG00000033740	St18	-19699
1	6478650	6478828	179	6478722	20	4.01968	2.33074	2.0846	SPION-PEI_peak_327	Distal Intergenic	1	6487231	6860940	373710	+	ENSMUSG00000033740	St18	-8582
1	6479326	6479579	254	6479397	23	5.40654	2.65928	3.2465	SPION-PEI_peak_328	Distal Intergenic	1	6487231	6860940	373710	+	ENSMUSG00000033740	St18	-7906
1	6485942	6486294	353	6486197	26	6.71141	2.91419	4.38618	SPION-PEI_peak_329	Promoter (1-2kb)	1	6487231	6860940	373710	+	ENSMUSG00000033740	St18	-1290
1	6487438	6487587	150	6487506	20	3.79548	2.25201	1.92398	SPION-PEI_peak_330	Promoter (<=1kb)	1	6487231	6860940	373710	+	ENSMUSG00000033740	St18	356
1	6506101	6506510	410	6506175	24	6.19767	2.86533	3.92884	SPION-PEI_peak_331a	Intron (ENSMUST00000140079/ENSMUSG00000033740, intron 2 of 23)	1	6487231	6860940	373710	+	ENSMUSG00000033740	St18	19279
1	6506101	6506510	410	6506422	24	6.30305	2.90023	4.02468	SPION-PEI_peak_331b	Intron (ENSMUST00000140079/ENSMUSG00000033740, intron 2 of 23)	1	6487231	6860940	373710	+	ENSMUSG00000033740	St18	19279
1	6510544	6510773	230	6510606	17	3.40595	2.23603	1.60126	SPION-PEI_peak_332	Intron (ENSMUST00000140079/ENSMUSG00000033740, intron 2 of 23)	1	6487231	6860940	373710	+	ENSMUSG00000033740	St18	23542
1	6529509	6529737	229	6529580	21	4.85029	2.5746	2.775	SPION-PEI_peak_333	Intron (ENSMUST00000140079/ENSMUSG00000033740, intron 2 of 23)	1	6487231	6860940	373710	+	ENSMUSG00000033740	St18	42506
1	6539948	6540185	238	6540057	25	9.96468	4.1203	7.38945	SPION-PEI_peak_334	Intron (ENSMUST00000140079/ENSMUSG00000033740, intron 2 of 23)	1	6487231	6860940	373710	+	ENSMUSG00000033740	St18	52954
1	6546754	6546903	150	6546797	16	3.5287	2.33356	1.70307	SPION-PEI_peak_335	Intron (ENSMUST00000140079/ENSMUSG00000033740, intron 2 of 23)	1	6487231	6860940	373710	+	ENSMUSG00000033740	St18	59672
1	6547584	6547878	295	6547816	15	3.03136	2.17391	1.33271	SPION-PEI_peak_336	Intron (ENSMUST00000140079/ENSMUSG00000033740, intron 2 of 23)	1	6487231	6860940	373710	+	ENSMUSG00000033740	St18	60647
1	6555715	6555864	150	6555788	20	6.55283	3.28125	4.25174	SPION-PEI_peak_337	Intron (ENSMUST00000140079/ENSMUSG00000033740, intron 2 of 23)	1	6487231	6860940	373710	+	ENSMUSG00000033740	St18	68633
1	6562120	6562591	472	6562211	18	5.48265	3.01099	3.29808	SPION-PEI_peak_338a	Intron (ENSMUST00000140079/ENSMUSG00000033740, intron 2 of 23)	1	6487231	6860940	373710	+	ENSMUSG00000033740	St18	75360
1	6562120	6562591	472	6562396	18	5.48265	3.01099	3.29808	SPION-PEI_peak_338b	Intron (ENSMUST00000140079/ENSMUSG00000033740, intron 2 of 23)	1	6487231	6860940	373710	+	ENSMUSG00000033740	St18	75360
1	6570892	6571151	260	6570969	19	5.57574	2.97177	3.38143	SPION-PEI_peak_339	Intron (ENSMUST00000140079/ENSMUSG00000033740, intron 2 of 23)	1	6487231	6860940	373710	+	ENSMUSG00000033740	St18	83920
1	6573162	6573348	187	6573251	25	7.5386	3.24797	5.13926	SPION-PEI_peak_340	Intron (ENSMUST00000140079/ENSMUSG00000033740, intron 2 of 23)	1	6487231	6860940	373710	+	ENSMUSG00000033740	St18	86117
1	6581831	6582002	172	6581912	30	10.8721	3.94653	8.24563	SPION-PEI_peak_341	Intron (ENSMUST00000140079/ENSMUSG00000033740, intron 2 of 23)	1	6487231	6860940	373710	+	ENSMUSG00000033740	St18	94771
1	6584615	6584983	369	6584726	27	8.9781	3.57827	6.46979	SPION-PEI_peak_342	Intron (ENSMUST00000140079/ENSMUSG00000033740, intron 2 of 23)	1	6487231	6860940	373710	+	ENSMUSG00000033740	St18	97752
1	6620180	6620329	150	6620247	18	3.71245	2.30863	1.85525	SPION-PEI_peak_343	Intron (ENSMUST00000140079/ENSMUSG00000033740, intron 2 of 23)	1	6487231	6860940	373710	+	ENSMUSG00000033740	St18	133098
1	6620767	6620947	181	6620857	34	13.0892	4.28397	10.3512	SPION-PEI_peak_344	Intron (ENSMUST00000140079/ENSMUSG00000033740, intron 2 of 23)	1	6487231	6860940	373710	+	ENSMUSG00000033740	St18	133716
1	6621241	6621390	150	6621325	24	6.53583	2.97796	4.23614	SPION-PEI_peak_345	Intron (ENSMUST00000140079/ENSMUSG00000033740, intron 2 of 23)	1	6487231	6860940	373710	+	ENSMUSG00000033740	St18	134159
1	6633166	6633441	276	6633230	18	5.48265	3.01099	3.29808	SPION-PEI_peak_346	Intron (ENSMUST00000140079/ENSMUSG00000033740, intron 2 of 23)	1	6487231	6860940	373710	+	ENSMUSG00000033740	St18	146210
1	6638505	6638704	200	6638599	31	9.51507	3.44828	6.96983	SPION-PEI_peak_347	Intron (ENSMUST00000140079/ENSMUSG00000033740, intron 2 of 23)	1	6487231	6860940	373710	+	ENSMUSG00000033740	St18	151473
1	6638957	6639124	168	6639037	27	7.27905	3.03194	4.90782	SPION-PEI_peak_348	Intron (ENSMUST00000140079/ENSMUSG00000033740, intron 2 of 23)	1	6487231	6860940	373710	+	ENSMUSG00000033740	St18	151893
1	6653159	6653659	501	6653357	18	4.13528	2.47074	2.18265	SPION-PEI_peak_349a	Intron (ENSMUST00000140079/ENSMUSG00000033740, intron 2 of 23)	1	6487231	6860940	373710	+	ENSMUSG00000033740	St18	166428
1	6653159	6653659	501	6653550	18	3.98882	2.41423	2.05826	SPION-PEI_peak_349b	Intron (ENSMUST00000140079/ENSMUSG00000033740, intron 2 of 23)	1	6487231	6860940	373710	+	ENSMUSG00000033740	St18	166428
1	6675700	6676030	331	6675773	22	5.18066	2.6361	3.04645	SPION-PEI_peak_350	Intron (ENSMUST00000140079/ENSMUSG00000033740, intron 2 of 23)	1	6487231	6860940	373710	+	ENSMUSG00000033740	St18	188799
1	6682166	6682422	257	6682267	15	3.21441	2.25194	1.48002	SPION-PEI_peak_351a	Intron (ENSMUST00000140079/ENSMUSG00000033740, intron 2 of 23)	1	6487231	6860940	373710	+	ENSMUSG00000033740	St18	195191
1	6682166	6682422	257	6682341	17	4.13828	2.52809	2.18513	SPION-PEI_peak_351b	Intron (ENSMUST00000140079/ENSMUSG00000033740, intron 2 of 23)	1	6487231	6860940	373710	+	ENSMUSG00000033740	St18	195191
1	6700771	6701048	278	6700882	21	7.29203	3.48641	4.91091	SPION-PEI_peak_352	Intron (ENSMUST00000140079/ENSMUSG00000033740, intron 2 of 23)	1	6487231	6860940	373710	+	ENSMUSG00000033740	St18	213817
1	6737230	6737563	334	6737482	19	4.92583	2.71739	2.82131	SPION-PEI_peak_353	Intron (ENSMUST00000140079/ENSMUSG00000033740, intron 2 of 23)	1	6487231	6860940	373710	+	ENSMUSG00000033740	St18	250332
1	6759363	6759512	150	6759497	16	4.20858	2.61941	2.24469	SPION-PEI_peak_354	Intron (ENSMUST00000140079/ENSMUSG00000033740, intron 4 of 23)	1	6487231	6860940	373710	+	ENSMUSG00000033740	St18	272281
1	6778590	6778739	150	6778628	20	4.63746	2.55164	2.58994	SPION-PEI_peak_355	Intron (ENSMUST00000140079/ENSMUSG00000033740, intron 6 of 23)	1	6487231	6860940	373710	+	ENSMUSG00000033740	St18	291508
1	6812086	6812250	165	6812160	33	10.8607	3.69967	8.23483	SPION-PEI_peak_356	Intron (ENSMUST00000140079/ENSMUSG00000033740, intron 11 of 23)	1	7088920	7173628	84709	+	ENSMUSG00000051285	Pcmtd1	-276835
1	6813287	6813603	317	6813392	30	10.2039	3.73269	7.61613	SPION-PEI_peak_357	Intron (ENSMUST00000140079/ENSMUSG00000033740, intron 11 of 23)	1	7088920	7173628	84709	+	ENSMUSG00000051285	Pcmtd1	-275634
1	6829404	6829726	323	6829457	21	4.6489	2.50427	2.59988	SPION-PEI_peak_358a	Intron (ENSMUST00000140079/ENSMUSG00000033740, intron 14 of 23)	1	7088920	7173628	84709	+	ENSMUSG00000051285	Pcmtd1	-259517
1	6829404	6829726	323	6829613	25	6.68413	2.96465	4.361	SPION-PEI_peak_358b	Intron (ENSMUST00000140079/ENSMUSG00000033740, intron 14 of 23)	1	7088920	7173628	84709	+	ENSMUSG00000051285	Pcmtd1	-259517
1	6836474	6836671	198	6836578	17	3.70599	2.35448	1.85001	SPION-PEI_peak_359	Intron (ENSMUST00000140079/ENSMUSG00000033740, intron 15 of 23)	1	7088920	7173628	84709	+	ENSMUSG00000051285	Pcmtd1	-252447
1	6845186	6845685	500	6845362	20	5.3611	2.81879	3.20624	SPION-PEI_peak_360	Exon (ENSMUST00000140079/ENSMUSG00000033740, exon 20 of 24)	1	7088920	7173628	84709	+	ENSMUSG00000051285	Pcmtd1	-243735
1	6886542	6886783	242	6886687	26	8.49871	3.49741	6.02636	SPION-PEI_peak_361	Distal Intergenic	1	7088920	7173628	84709	+	ENSMUSG00000051285	Pcmtd1	-202379
1	6891596	6891750	155	6891651	17	3.4595	2.25705	1.64567	SPION-PEI_peak_362	Distal Intergenic	1	7088920	7173628	84709	+	ENSMUSG00000051285	Pcmtd1	-197325
1	6898187	6898402	216	6898301	18	3.59267	2.26325	1.75566	SPION-PEI_peak_363	Distal Intergenic	1	7088920	7173628	84709	+	ENSMUSG00000051285	Pcmtd1	-190734
1	6904487	6904795	309	6904584	18	3.49769	2.22743	1.67727	SPION-PEI_peak_364	Distal Intergenic	1	7088920	7173628	84709	+	ENSMUSG00000051285	Pcmtd1	-184434
1	6909344	6909501	158	6909418	19	4.5408	2.57069	2.50609	SPION-PEI_peak_365	Distal Intergenic	1	7088920	7173628	84709	+	ENSMUSG00000051285	Pcmtd1	-179577
1	6911483	6911834	352	6911603	16	3.92306	2.49816	2.00215	SPION-PEI_peak_366	Distal Intergenic	1	7088920	7173628	84709	+	ENSMUSG00000051285	Pcmtd1	-177438
1	6946102	6946585	484	6946162	19	4.88287	2.70088	2.8034	SPION-PEI_peak_367a	Distal Intergenic	1	7088920	7173628	84709	+	ENSMUSG00000051285	Pcmtd1	-142819
1	6946102	6946585	484	6946319	22	6.63355	3.15069	4.32544	SPION-PEI_peak_367b	Distal Intergenic	1	7088920	7173628	84709	+	ENSMUSG00000051285	Pcmtd1	-142819
1	6969736	6970209	474	6969961	47	18.258	4.58672	15.3173	SPION-PEI_peak_368	Distal Intergenic	1	7088920	7173628	84709	+	ENSMUSG00000051285	Pcmtd1	-119185
1	6980761	6980910	150	6980902	18	4.06133	2.44216	2.11947	SPION-PEI_peak_369	Distal Intergenic	1	7088920	7173628	84709	+	ENSMUSG00000051285	Pcmtd1	-108160
1	6988227	6988511	285	6988415	20	6.30903	3.18423	4.02978	SPION-PEI_peak_370	Distal Intergenic	1	7088920	7173628	84709	+	ENSMUSG00000051285	Pcmtd1	-100694
1	7001885	7002148	264	7001951	17	3.17059	2.14413	1.44472	SPION-PEI_peak_371	Distal Intergenic	1	7088920	7173628	84709	+	ENSMUSG00000051285	Pcmtd1	-87036
1	7013703	7013893	191	7013820	20	5.31603	2.80187	3.16605	SPION-PEI_peak_372	Distal Intergenic	1	7088920	7173628	84709	+	ENSMUSG00000051285	Pcmtd1	-75218
1	7026693	7026869	177	7026774	21	4.98099	2.62061	2.87003	SPION-PEI_peak_373	Distal Intergenic	1	7088920	7173628	84709	+	ENSMUSG00000051285	Pcmtd1	-62228
1	7058645	7058869	225	7058718	17	3.64836	2.33161	1.80188	SPION-PEI_peak_374	Distal Intergenic	1	7088920	7173628	84709	+	ENSMUSG00000051285	Pcmtd1	-30276
1	7069222	7069573	352	7069284	22	4.49262	2.4046	2.46438	SPION-PEI_peak_375a	Distal Intergenic	1	7088920	7173628	84709	+	ENSMUSG00000051285	Pcmtd1	-19699
1	7069222	7069573	352	7069513	26	6.27555	2.77921	3.99947	SPION-PEI_peak_375b	Distal Intergenic	1	7088920	7173628	84709	+	ENSMUSG00000051285	Pcmtd1	-19699
1	7073439	7073653	215	7073539	35	12.6225	4.05634	9.90725	SPION-PEI_peak_376	Distal Intergenic	1	7088920	7173628	84709	+	ENSMUSG00000051285	Pcmtd1	-15482
1	7088461	7089291	831	7088980	292	195.959	11.0441	190.632	SPION-PEI_peak_377	Promoter (<=1kb)	1	7088920	7173628	84709	+	ENSMUSG00000051285	Pcmtd1	0
1	7106945	7107286	342	7107120	25	5.88469	2.70974	3.65901	SPION-PEI_peak_378	Intron (ENSMUST00000061280/ENSMUSG00000051285, intron 1 of 5)	1	7088920	7173628	84709	+	ENSMUSG00000051285	Pcmtd1	18366
1	7111850	7112108	259	7111981	44	17.4054	4.61775	14.4944	SPION-PEI_peak_379	Intron (ENSMUST00000061280/ENSMUSG00000051285, intron 1 of 5)	1	7088920	7173628	84709	+	ENSMUSG00000051285	Pcmtd1	23188
1	7172780	7173021	242	7172862	18	4.3267	2.54521	2.34493	SPION-PEI_peak_380	3' UTR	1	7088920	7173628	84709	+	ENSMUSG00000051285	Pcmtd1	84101
1	7179131	7179283	153	7179206	25	8.4448	3.56164	5.97576	SPION-PEI_peak_381	Distal Intergenic	1	7088920	7173628	84709	+	ENSMUSG00000051285	Pcmtd1	90363
1	7180551	7180895	345	7180625	19	5.41233	2.90698	3.25137	SPION-PEI_peak_382a	Distal Intergenic	1	7088920	7173628	84709	+	ENSMUSG00000051285	Pcmtd1	91975
1	7180551	7180895	345	7180846	15	3.5425	2.39342	1.71421	SPION-PEI_peak_382b	Distal Intergenic	1	7088920	7173628	84709	+	ENSMUSG00000051285	Pcmtd1	91975
1	7186447	7186888	442	7186604	20	6.66901	3.32793	4.34704	SPION-PEI_peak_383	Distal Intergenic	1	7088920	7173628	84709	+	ENSMUSG00000051285	Pcmtd1	97968
1	7187921	7188070	150	7187998	20	6.66901	3.32793	4.34704	SPION-PEI_peak_384	Distal Intergenic	1	7088920	7173628	84709	+	ENSMUSG00000051285	Pcmtd1	99150
1	7199179	7199656	478	7199460	27	11.4001	4.43724	8.74416	SPION-PEI_peak_385	Distal Intergenic	1	7088920	7173628	84709	+	ENSMUSG00000051285	Pcmtd1	110736
1	7206230	7206930	701	7206474	37	10.8544	3.43425	8.22888	SPION-PEI_peak_386a	Distal Intergenic	1	7088920	7173628	84709	+	ENSMUSG00000051285	Pcmtd1	118010
1	7206230	7206930	701	7206796	53	21.5237	4.88688	18.4776	SPION-PEI_peak_386b	Distal Intergenic	1	7088920	7173628	84709	+	ENSMUSG00000051285	Pcmtd1	118010
1	7220423	7220685	263	7220587	19	4.5804	2.58565	2.54061	SPION-PEI_peak_387	Distal Intergenic	1	7088920	7173628	84709	+	ENSMUSG00000051285	Pcmtd1	131765
1	7226580	7226876	297	7226651	23	5.88172	2.81856	3.65624	SPION-PEI_peak_388	Distal Intergenic	1	7088920	7173628	84709	+	ENSMUSG00000051285	Pcmtd1	137956
1	7230317	7230596	280	7230363	17	4.53935	2.6926	2.50498	SPION-PEI_peak_389	Distal Intergenic	1	7088920	7173628	84709	+	ENSMUSG00000051285	Pcmtd1	141676
1	7230884	7231089	206	7230938	14	3.25459	2.32198	1.51244	SPION-PEI_peak_390	Distal Intergenic	1	7088920	7173628	84709	+	ENSMUSG00000051285	Pcmtd1	142169
1	7272001	7272189	189	7272099	20	6.66901	3.32793	4.34704	SPION-PEI_peak_391	Distal Intergenic	1	7088920	7173628	84709	+	ENSMUSG00000051285	Pcmtd1	183269
1	7291668	7291976	309	7291793	25	8.59112	3.61362	6.1087	SPION-PEI_peak_392	Distal Intergenic	1	7088920	7173628	84709	+	ENSMUSG00000051285	Pcmtd1	203056
1	7310281	7310814	534	7310547	26	6.48938	2.8451	4.19415	SPION-PEI_peak_393a	Distal Intergenic	1	7088920	7173628	84709	+	ENSMUSG00000051285	Pcmtd1	221894
1	7310281	7310814	534	7310729	28	7.41025	3.01299	5.02028	SPION-PEI_peak_393b	Distal Intergenic	1	7088920	7173628	84709	+	ENSMUSG00000051285	Pcmtd1	221894
1	7336506	7336711	206	7336597	18	5.48265	3.01099	3.29808	SPION-PEI_peak_394	Distal Intergenic	1	7088920	7173628	84709	+	ENSMUSG00000051285	Pcmtd1	247791
1	7338289	7338598	310	7338516	16	4.38218	2.69404	2.36862	SPION-PEI_peak_395	Distal Intergenic	1	7088920	7173628	84709	+	ENSMUSG00000051285	Pcmtd1	249678
1	7342142	7342293	152	7342253	19	4.88287	2.70088	2.8034	SPION-PEI_peak_396	Distal Intergenic	1	7088920	7173628	84709	+	ENSMUSG00000051285	Pcmtd1	253373
1	7362535	7362742	208	7362624	23	8.59367	3.80335	6.1087	SPION-PEI_peak_397	Distal Intergenic	1	7088920	7173628	84709	+	ENSMUSG00000051285	Pcmtd1	273822
1	7397560	7398598	1039	7397682	135	73.8601	7.73827	69.7417	SPION-PEI_peak_398a	Distal Intergenic	1	7088920	7173628	84709	+	ENSMUSG00000051285	Pcmtd1	309678
1	7397560	7398598	1039	7398138	212	151.121	11.9462	146.08	SPION-PEI_peak_398b	Distal Intergenic	1	7088920	7173628	84709	+	ENSMUSG00000051285	Pcmtd1	309678
1	7414413	7414575	163	7414480	21	6.6253	3.22581	4.31796	SPION-PEI_peak_399	Distal Intergenic	1	7088920	7173628	84709	+	ENSMUSG00000051285	Pcmtd1	325655
1	7448793	7449202	410	7448879	24	8.6184	3.71471	6.13186	SPION-PEI_peak_400	Distal Intergenic	1	7088920	7173628	84709	+	ENSMUSG00000051285	Pcmtd1	360282
1	7456607	7456803	197	7456667	14	3.31497	2.34926	1.56131	SPION-PEI_peak_401	Distal Intergenic	1	7088920	7173628	84709	+	ENSMUSG00000051285	Pcmtd1	367883
1	7457272	7457496	225	7457386	17	4.92116	2.85251	2.81744	SPION-PEI_peak_402	Distal Intergenic	1	7088920	7173628	84709	+	ENSMUSG00000051285	Pcmtd1	368576
1	7468912	7469357	446	7469276	18	4.933	2.78592	2.82767	SPION-PEI_peak_403	Distal Intergenic	1	7088920	7173628	84709	+	ENSMUSG00000051285	Pcmtd1	380437
1	7495205	7495473	269	7495369	23	6.94715	3.18937	4.60249	SPION-PEI_peak_404	Distal Intergenic	1	7088920	7173628	84709	+	ENSMUSG00000051285	Pcmtd1	406553
1	7503833	7504099	267	7503975	23	7.84852	3.51906	5.42669	SPION-PEI_peak_405	Distal Intergenic	1	7088920	7173628	84709	+	ENSMUSG00000051285	Pcmtd1	415179
1	7531370	7531521	152	7531444	21	5.94976	2.97097	3.7176	SPION-PEI_peak_406	Distal Intergenic	1	7088920	7173628	84709	+	ENSMUSG00000051285	Pcmtd1	442601
1	7531689	7532035	347	7531767	16	3.59919	2.36275	1.76139	SPION-PEI_peak_407a	Distal Intergenic	1	7088920	7173628	84709	+	ENSMUSG00000051285	Pcmtd1	443115
1	7531689	7532035	347	7531967	19	5.02778	2.75672	2.91103	SPION-PEI_peak_407b	Distal Intergenic	1	7088920	7173628	84709	+	ENSMUSG00000051285	Pcmtd1	443115
1	7546256	7546512	257	7546314	16	3.13575	2.17252	1.4169	SPION-PEI_peak_408	Distal Intergenic	1	7088920	7173628	84709	+	ENSMUSG00000051285	Pcmtd1	457592
1	7549722	7550051	330	7549822	18	4.43281	2.58679	2.41275	SPION-PEI_peak_409	Distal Intergenic	1	7088920	7173628	84709	+	ENSMUSG00000051285	Pcmtd1	461131
1	7559318	7559682	365	7559421	16	4.00234	2.53165	2.06944	SPION-PEI_peak_410	Distal Intergenic	1	7088920	7173628	84709	+	ENSMUSG00000051285	Pcmtd1	470762
1	7653940	7654199	260	7654105	25	9.96468	4.1203	7.38945	SPION-PEI_peak_411	Distal Intergenic	1	7088920	7173628	84709	+	ENSMUSG00000051285	Pcmtd1	565279
1	7656325	7656595	271	7656406	20	6.16454	3.12733	3.89862	SPION-PEI_peak_412	Distal Intergenic	1	7088920	7173628	84709	+	ENSMUSG00000051285	Pcmtd1	567675
1	7671485	7671651	167	7671564	21	7.29203	3.48641	4.91091	SPION-PEI_peak_413	Distal Intergenic	1	7088920	7173628	84709	+	ENSMUSG00000051285	Pcmtd1	582731
1	7684780	7685135	356	7684854	17	4.92116	2.85251	2.81744	SPION-PEI_peak_414	Distal Intergenic	1	7088920	7173628	84709	+	ENSMUSG00000051285	Pcmtd1	596215
1	7699992	7700212	221	7700054	14	3.37642	2.3771	1.57692	SPION-PEI_peak_415	Distal Intergenic	1	7088920	7173628	84709	+	ENSMUSG00000051285	Pcmtd1	611292
1	7736414	7736808	395	7736511	29	12.5367	4.6225	9.82543	SPION-PEI_peak_416a	Distal Intergenic	1	7088920	7173628	84709	+	ENSMUSG00000051285	Pcmtd1	647888
1	7736414	7736808	395	7736697	22	7.65417	3.53574	5.2465	SPION-PEI_peak_416b	Distal Intergenic	1	7088920	7173628	84709	+	ENSMUSG00000051285	Pcmtd1	647888
1	7736974	7737236	263	7737123	17	4.20447	2.555	2.24126	SPION-PEI_peak_417	Distal Intergenic	1	7088920	7173628	84709	+	ENSMUSG00000051285	Pcmtd1	648316
1	7741683	7742022	340	7741776	18	4.39268	2.57104	2.37778	SPION-PEI_peak_418	Distal Intergenic	1	7088920	7173628	84709	+	ENSMUSG00000051285	Pcmtd1	653102
1	7758834	7759446	613	7758905	20	6.20028	3.14136	3.93095	SPION-PEI_peak_419a	Distal Intergenic	1	7088920	7173628	84709	+	ENSMUSG00000051285	Pcmtd1	670526
1	7758834	7759446	613	7759099	18	5.18321	2.88754	3.04864	SPION-PEI_peak_419b	Distal Intergenic	1	7088920	7173628	84709	+	ENSMUSG00000051285	Pcmtd1	670526
1	7758834	7759446	613	7759339	15	3.81293	2.51177	1.93829	SPION-PEI_peak_419c	Distal Intergenic	1	7088920	7173628	84709	+	ENSMUSG00000051285	Pcmtd1	670526
1	7770820	7771064	245	7770948	34	15.2113	4.96806	12.3835	SPION-PEI_peak_420	Distal Intergenic	1	7088920	7173628	84709	+	ENSMUSG00000051285	Pcmtd1	682144
1	7776249	7776414	166	7776300	18	3.17112	2.10526	1.44508	SPION-PEI_peak_421	Distal Intergenic	1	7088920	7173628	84709	+	ENSMUSG00000051285	Pcmtd1	687494
1	7777828	7778249	422	7777940	32	9.88664	3.48837	7.32056	SPION-PEI_peak_422a	Distal Intergenic	1	7088920	7173628	84709	+	ENSMUSG00000051285	Pcmtd1	689329
1	7777828	7778249	422	7778151	26	6.41721	2.82279	4.12854	SPION-PEI_peak_422b	Distal Intergenic	1	7088920	7173628	84709	+	ENSMUSG00000051285	Pcmtd1	689329
1	7779707	7780022	316	7779846	26	6.26157	2.77492	3.98672	SPION-PEI_peak_423	Distal Intergenic	1	7088920	7173628	84709	+	ENSMUSG00000051285	Pcmtd1	691102
1	7871222	7871436	215	7871309	26	10.6746	4.27877	8.05797	SPION-PEI_peak_424	Distal Intergenic	1	7088920	7173628	84709	+	ENSMUSG00000051285	Pcmtd1	782516
1	7901865	7902028	164	7901940	16	4.38218	2.69404	2.36862	SPION-PEI_peak_425	Distal Intergenic	1	7088920	7173628	84709	+	ENSMUSG00000051285	Pcmtd1	813108
1	7902623	7902807	185	7902712	27	11.4001	4.43724	8.74416	SPION-PEI_peak_426	Distal Intergenic	1	7088920	7173628	84709	+	ENSMUSG00000051285	Pcmtd1	813887
1	7956288	7956493	206	7956465	15	3.86684	2.53557	1.95504	SPION-PEI_peak_427	Distal Intergenic	1	7088920	7173628	84709	+	ENSMUSG00000051285	Pcmtd1	867573
1	7972066	7972420	355	7972136	18	4.78378	2.72597	2.71705	SPION-PEI_peak_428	Distal Intergenic	1	7088920	7173628	84709	+	ENSMUSG00000051285	Pcmtd1	883500
1	7982721	7982895	175	7982793	18	5.48265	3.01099	3.29808	SPION-PEI_peak_429	Distal Intergenic	1	7088920	7173628	84709	+	ENSMUSG00000051285	Pcmtd1	893975
1	8002096	8002600	505	8002292	19	6.06559	3.16946	3.80847	SPION-PEI_peak_430a	Distal Intergenic	1	7088920	7173628	84709	+	ENSMUSG00000051285	Pcmtd1	913680
1	8002096	8002600	505	8002489	23	8.59367	3.80335	6.1087	SPION-PEI_peak_430b	Distal Intergenic	1	7088920	7173628	84709	+	ENSMUSG00000051285	Pcmtd1	913680
1	8004301	8004494	194	8004409	17	4.21785	2.56046	2.25249	SPION-PEI_peak_431	Distal Intergenic	1	7088920	7173628	84709	+	ENSMUSG00000051285	Pcmtd1	915574
1	8014145	8014397	253	8014173	16	3.5171	2.32877	1.69359	SPION-PEI_peak_432	Distal Intergenic	1	7088920	7173628	84709	+	ENSMUSG00000051285	Pcmtd1	925477
1	8021896	8022215	320	8021962	20	5.04047	2.69923	2.92257	SPION-PEI_peak_433a	Distal Intergenic	1	7088920	7173628	84709	+	ENSMUSG00000051285	Pcmtd1	933295
1	8021896	8022215	320	8022181	16	3.19787	2.1978	1.46666	SPION-PEI_peak_433b	Distal Intergenic	1	7088920	7173628	84709	+	ENSMUSG00000051285	Pcmtd1	933295
1	8101032	8101253	222	8101140	32	14.5176	4.96988	11.7162	SPION-PEI_peak_434	Distal Intergenic	1	7088920	7173628	84709	+	ENSMUSG00000051285	Pcmtd1	1012333
1	8104553	8104884	332	8104791	15	3.86684	2.53557	1.95504	SPION-PEI_peak_435	Distal Intergenic	1	7088920	7173628	84709	+	ENSMUSG00000051285	Pcmtd1	1015964
1	8163541	8163988	448	8163876	16	4.38218	2.69404	2.36862	SPION-PEI_peak_436	Distal Intergenic	1	7088920	7173628	84709	+	ENSMUSG00000051285	Pcmtd1	1075068
1	8185680	8186123	444	8185767	16	3.54034	2.33838	1.71247	SPION-PEI_peak_437a	Distal Intergenic	1	7088920	7173628	84709	+	ENSMUSG00000051285	Pcmtd1	1097203
1	8185680	8186123	444	8185969	27	9.91734	3.89972	7.34954	SPION-PEI_peak_437b	Distal Intergenic	1	7088920	7173628	84709	+	ENSMUSG00000051285	Pcmtd1	1097203
1	8189078	8189430	353	8189195	23	8.59367	3.80335	6.1087	SPION-PEI_peak_438	Distal Intergenic	1	7088920	7173628	84709	+	ENSMUSG00000051285	Pcmtd1	1100510
1	8278676	8278832	157	8278741	14	3.37642	2.3771	1.57692	SPION-PEI_peak_439	Distal Intergenic	1	8361475	9299878	938404	-	ENSMUSG00000025909	Sntg1	1021203
1	8296360	8296543	184	8296465	20	5.92121	3.03249	3.69173	SPION-PEI_peak_440	Distal Intergenic	1	8361475	9299878	938404	-	ENSMUSG00000025909	Sntg1	1003519
1	8337716	8338023	308	8337857	21	7.29203	3.48641	4.91091	SPION-PEI_peak_441	Distal Intergenic	1	8361475	9299878	938404	-	ENSMUSG00000025909	Sntg1	962163
1	8380087	8380407	321	8380238	14	3.16049	2.27964	1.43655	SPION-PEI_peak_442	Intron (ENSMUST00000132064/ENSMUSG00000025909, intron 1 of 19)	1	8361475	9299878	938404	-	ENSMUSG00000025909	Sntg1	919792
1	8382022	8382288	267	8382252	18	4.36616	2.56065	2.36862	SPION-PEI_peak_443	Intron (ENSMUST00000132064/ENSMUSG00000025909, intron 1 of 19)	1	8361475	9299878	938404	-	ENSMUSG00000025909	Sntg1	917857
1	8382779	8382928	150	8382912	19	4.28629	2.47525	2.31068	SPION-PEI_peak_444	Intron (ENSMUST00000132064/ENSMUSG00000025909, intron 1 of 19)	1	8361475	9299878	938404	-	ENSMUSG00000025909	Sntg1	917100
1	8386892	8387076	185	8386965	19	5.07221	2.77393	2.95044	SPION-PEI_peak_445	Intron (ENSMUST00000132064/ENSMUSG00000025909, intron 1 of 19)	1	8361475	9299878	938404	-	ENSMUSG00000025909	Sntg1	912987
1	8387596	8387857	262	8387687	18	5.16714	2.88097	3.0344	SPION-PEI_peak_446	Intron (ENSMUST00000132064/ENSMUSG00000025909, intron 1 of 19)	1	8361475	9299878	938404	-	ENSMUSG00000025909	Sntg1	912283
1	8431742	8431972	231	8431881	19	5.67661	3.01205	3.47185	SPION-PEI_peak_447	Intron (ENSMUST00000132064/ENSMUSG00000025909, intron 2 of 19)	1	8361475	9299878	938404	-	ENSMUSG00000025909	Sntg1	868137
1	8447885	8448429	545	8447956	21	6.40804	3.14286	4.12012	SPION-PEI_peak_448a	3' UTR	1	8361475	9299878	938404	-	ENSMUSG00000025909	Sntg1	851994
1	8447885	8448429	545	8448192	17	4.09912	2.51221	2.15145	SPION-PEI_peak_448b	3' UTR	1	8361475	9299878	938404	-	ENSMUSG00000025909	Sntg1	851994
1	8454986	8455187	202	8455083	33	14.2956	4.77528	11.5053	SPION-PEI_peak_449	Intron (ENSMUST00000132064/ENSMUSG00000025909, intron 4 of 19)	1	8361475	9299878	938404	-	ENSMUSG00000025909	Sntg1	844893
1	8467386	8467588	203	8467416	17	3.28096	2.18712	1.53384	SPION-PEI_peak_450	Intron (ENSMUST00000132064/ENSMUSG00000025909, intron 6 of 19)	1	8361475	9299878	938404	-	ENSMUSG00000025909	Sntg1	832493
1	8470675	8471238	564	8470811	29	9.34979	3.54191	6.81392	SPION-PEI_peak_451a	Intron (ENSMUST00000132064/ENSMUSG00000025909, intron 6 of 19)	1	8361475	9299878	938404	-	ENSMUSG00000025909	Sntg1	829204
1	8470675	8471238	564	8471103	29	9.38973	3.5545	6.85165	SPION-PEI_peak_451b	Intron (ENSMUST00000132064/ENSMUSG00000025909, intron 6 of 19)	1	8361475	9299878	938404	-	ENSMUSG00000025909	Sntg1	829204
1	8476827	8477297	471	8476931	33	13.2734	4.43864	10.5274	SPION-PEI_peak_452a	Intron (ENSMUST00000132064/ENSMUSG00000025909, intron 6 of 19)	1	8361475	9299878	938404	-	ENSMUSG00000025909	Sntg1	823052
1	8476827	8477297	471	8477213	17	3.74103	2.36842	1.87889	SPION-PEI_peak_452b	Intron (ENSMUST00000132064/ENSMUSG00000025909, intron 6 of 19)	1	8361475	9299878	938404	-	ENSMUSG00000025909	Sntg1	823052
1	8536860	8537025	166	8536936	21	7.29203	3.48641	4.91091	SPION-PEI_peak_453	Intron (ENSMUST00000132064/ENSMUSG00000025909, intron 6 of 19)	1	8361475	9299878	938404	-	ENSMUSG00000025909	Sntg1	763019
1	8538029	8538329	301	8538216	19	6.06559	3.16946	3.80847	SPION-PEI_peak_454	Intron (ENSMUST00000132064/ENSMUSG00000025909, intron 6 of 19)	1	8361475	9299878	938404	-	ENSMUSG00000025909	Sntg1	761850
1	8567324	8567720	397	8567398	21	7.02778	3.38201	4.67667	SPION-PEI_peak_455	Intron (ENSMUST00000132064/ENSMUSG00000025909, intron 7 of 19)	1	8361475	9299878	938404	-	ENSMUSG00000025909	Sntg1	732555
1	8598188	8598602	415	8598437	15	3.86684	2.53557	1.95504	SPION-PEI_peak_456	Intron (ENSMUST00000132064/ENSMUSG00000025909, intron 9 of 19)	1	8361475	9299878	938404	-	ENSMUSG00000025909	Sntg1	701691
1	8603409	8603580	172	8603532	18	5.48265	3.01099	3.29808	SPION-PEI_peak_457	Intron (ENSMUST00000132064/ENSMUSG00000025909, intron 9 of 19)	1	8361475	9299878	938404	-	ENSMUSG00000025909	Sntg1	696470
1	8611137	8611339	203	8611198	16	4.38218	2.69404	2.36862	SPION-PEI_peak_458	Intron (ENSMUST00000132064/ENSMUSG00000025909, intron 10 of 19)	1	8361475	9299878	938404	-	ENSMUSG00000025909	Sntg1	688742
1	8642882	8643073	192	8642951	15	3.86684	2.53557	1.95504	SPION-PEI_peak_459	Intron (ENSMUST00000132064/ENSMUSG00000025909, intron 11 of 19)	1	8361475	9299878	938404	-	ENSMUSG00000025909	Sntg1	656997
1	8654938	8655122	185	8655047	17	4.92116	2.85251	2.81744	SPION-PEI_peak_460	Intron (ENSMUST00000132064/ENSMUSG00000025909, intron 11 of 19)	1	8361475	9299878	938404	-	ENSMUSG00000025909	Sntg1	644941
1	8745200	8745427	228	8745309	36	18.5507	5.8635	15.599	SPION-PEI_peak_461	Intron (ENSMUST00000132064/ENSMUSG00000025909, intron 15 of 19)	1	8361475	9299878	938404	-	ENSMUSG00000025909	Sntg1	554679
1	8805476	8805828	353	8805572	25	9.61416	3.98773	7.06332	SPION-PEI_peak_462a	Intron (ENSMUST00000132064/ENSMUSG00000025909, intron 17 of 19)	1	8361475	9299878	938404	-	ENSMUSG00000025909	Sntg1	494403
1	8805476	8805828	353	8805751	18	5.33053	2.94802	3.17911	SPION-PEI_peak_462b	Intron (ENSMUST00000132064/ENSMUSG00000025909, intron 17 of 19)	1	8361475	9299878	938404	-	ENSMUSG00000025909	Sntg1	494403
1	8809846	8810037	192	8809962	15	3.69429	2.45965	1.84007	SPION-PEI_peak_463	Intron (ENSMUST00000132064/ENSMUSG00000025909, intron 17 of 19)	1	8361475	9299878	938404	-	ENSMUSG00000025909	Sntg1	490033
1	8818776	8819026	251	8818839	22	6.08114	2.95061	3.82277	SPION-PEI_peak_464	Intron (ENSMUST00000132064/ENSMUSG00000025909, intron 17 of 19)	1	8361475	9299878	938404	-	ENSMUSG00000025909	Sntg1	481103
1	8848640	8848941	302	8848693	22	7.93383	3.64488	5.49849	SPION-PEI_peak_465	Intron (ENSMUST00000132064/ENSMUSG00000025909, intron 17 of 19)	1	8361475	9299878	938404	-	ENSMUSG00000025909	Sntg1	451239
1	8854748	8855076	329	8854830	24	8.70788	3.74813	6.21596	SPION-PEI_peak_466	Intron (ENSMUST00000132064/ENSMUSG00000025909, intron 17 of 19)	1	8361475	9299878	938404	-	ENSMUSG00000025909	Sntg1	445131
1	8870447	8870736	290	8870581	15	3.86684	2.53557	1.95504	SPION-PEI_peak_467	Intron (ENSMUST00000132064/ENSMUSG00000025909, intron 17 of 19)	1	8361475	9299878	938404	-	ENSMUSG00000025909	Sntg1	429432
1	8916065	8916379	315	8916237	23	8.08025	3.60631	5.63532	SPION-PEI_peak_468	Intron (ENSMUST00000132064/ENSMUSG00000025909, intron 17 of 19)	1	8361475	9299878	938404	-	ENSMUSG00000025909	Sntg1	383814
1	8930381	8930554	174	8930460	21	5.98235	2.98305	3.7468	SPION-PEI_peak_469	Intron (ENSMUST00000132064/ENSMUSG00000025909, intron 17 of 19)	1	8361475	9299878	938404	-	ENSMUSG00000025909	Sntg1	369498
1	8941475	8941679	205	8941602	19	5.16244	2.80899	3.03017	SPION-PEI_peak_470	Intron (ENSMUST00000132064/ENSMUSG00000025909, intron 17 of 19)	1	8361475	9299878	938404	-	ENSMUSG00000025909	Sntg1	358404
1	8960552	8961052	501	8960651	29	8.94275	3.41491	6.43644	SPION-PEI_peak_471a	Intron (ENSMUST00000132064/ENSMUSG00000025909, intron 17 of 19)	1	8361475	9299878	938404	-	ENSMUSG00000025909	Sntg1	339327
1	8960552	8961052	501	8960967	26	7.05282	3.02182	4.69977	SPION-PEI_peak_471b	Intron (ENSMUST00000132064/ENSMUSG00000025909, intron 17 of 19)	1	8361475	9299878	938404	-	ENSMUSG00000025909	Sntg1	339327
1	8976388	8976569	182	8976471	21	6.33755	3.11615	4.05593	SPION-PEI_peak_472	Intron (ENSMUST00000132064/ENSMUSG00000025909, intron 17 of 19)	1	8361475	9299878	938404	-	ENSMUSG00000025909	Sntg1	323491
1	9006052	9006205	154	9006123	17	3.99671	2.47083	2.06502	SPION-PEI_peak_473	Intron (ENSMUST00000132064/ENSMUSG00000025909, intron 18 of 19)	1	8361475	9299878	938404	-	ENSMUSG00000025909	Sntg1	293827
1	9007105	9007539	435	9007264	18	4.47334	2.60274	2.44775	SPION-PEI_peak_474	Intron (ENSMUST00000132064/ENSMUSG00000025909, intron 18 of 19)	1	8361475	9299878	938404	-	ENSMUSG00000025909	Sntg1	292774
1	9016405	9016722	318	9016653	17	4.55395	2.69865	2.51748	SPION-PEI_peak_475	Intron (ENSMUST00000132064/ENSMUSG00000025909, intron 18 of 19)	1	8361475	9299878	938404	-	ENSMUSG00000025909	Sntg1	283474
1	9025695	9025844	150	9025810	16	3.73246	2.41821	1.87193	SPION-PEI_peak_476	Intron (ENSMUST00000132064/ENSMUSG00000025909, intron 18 of 19)	1	8361475	9299878	938404	-	ENSMUSG00000025909	Sntg1	274184
1	9031483	9031736	254	9031706	18	4.90273	2.77372	2.81744	SPION-PEI_peak_477	Intron (ENSMUST00000132064/ENSMUSG00000025909, intron 18 of 19)	1	8361475	9299878	938404	-	ENSMUSG00000025909	Sntg1	268396
1	9066405	9066703	299	9066515	19	6.06559	3.16946	3.80847	SPION-PEI_peak_478	Intron (ENSMUST00000132064/ENSMUSG00000025909, intron 18 of 19)	1	8361475	9299878	938404	-	ENSMUSG00000025909	Sntg1	233474
1	9072909	9073122	214	9073051	18	5.48265	3.01099	3.29808	SPION-PEI_peak_479	Intron (ENSMUST00000132064/ENSMUSG00000025909, intron 18 of 19)	1	8361475	9299878	938404	-	ENSMUSG00000025909	Sntg1	226970
1	9082445	9082676	232	9082599	20	4.24617	2.41102	2.27671	SPION-PEI_peak_480	Intron (ENSMUST00000132064/ENSMUSG00000025909, intron 18 of 19)	1	8361475	9299878	938404	-	ENSMUSG00000025909	Sntg1	217434
1	9083373	9083638	266	9083408	18	3.42563	2.20035	1.61773	SPION-PEI_peak_481	Intron (ENSMUST00000132064/ENSMUSG00000025909, intron 18 of 19)	1	8361475	9299878	938404	-	ENSMUSG00000025909	Sntg1	216506
1	9083998	9084252	255	9084087	24	6.33353	2.91036	4.0523	SPION-PEI_peak_482	Intron (ENSMUST00000132064/ENSMUSG00000025909, intron 18 of 19)	1	8361475	9299878	938404	-	ENSMUSG00000025909	Sntg1	215881
1	9107974	9108213	240	9108045	15	3.86684	2.53557	1.95504	SPION-PEI_peak_483	Intron (ENSMUST00000132064/ENSMUSG00000025909, intron 18 of 19)	1	8361475	9299878	938404	-	ENSMUSG00000025909	Sntg1	191905
1	9129797	9129946	150	9129857	18	4.6256	2.66293	2.57956	SPION-PEI_peak_484	Intron (ENSMUST00000132064/ENSMUSG00000025909, intron 18 of 19)	1	8361475	9299878	938404	-	ENSMUSG00000025909	Sntg1	170082
1	9161213	9161364	152	9161288	18	5.48265	3.01099	3.29808	SPION-PEI_peak_485	Intron (ENSMUST00000132064/ENSMUSG00000025909, intron 18 of 19)	1	8361475	9299878	938404	-	ENSMUSG00000025909	Sntg1	138666
1	9167551	9167731	181	9167645	25	9.04994	3.77907	6.53733	SPION-PEI_peak_486	Intron (ENSMUST00000132064/ENSMUSG00000025909, intron 18 of 19)	1	8361475	9299878	938404	-	ENSMUSG00000025909	Sntg1	132328
1	9172529	9172678	150	9172609	18	4.82799	2.74368	2.75532	SPION-PEI_peak_487	Intron (ENSMUST00000132064/ENSMUSG00000025909, intron 18 of 19)	1	8361475	9299878	938404	-	ENSMUSG00000025909	Sntg1	127350
1	9173393	9173873	481	9173632	21	7.29203	3.48641	4.91091	SPION-PEI_peak_488a	Intron (ENSMUST00000132064/ENSMUSG00000025909, intron 18 of 19)	1	8361475	9299878	938404	-	ENSMUSG00000025909	Sntg1	126486
1	9173393	9173873	481	9173773	18	5.48265	3.01099	3.29808	SPION-PEI_peak_488b	Intron (ENSMUST00000132064/ENSMUSG00000025909, intron 18 of 19)	1	8361475	9299878	938404	-	ENSMUSG00000025909	Sntg1	126486
1	9187082	9187365	284	9187112	16	3.43703	2.29575	1.62704	SPION-PEI_peak_489	Intron (ENSMUST00000132064/ENSMUSG00000025909, intron 18 of 19)	1	8361475	9299878	938404	-	ENSMUSG00000025909	Sntg1	112797
1	9192434	9192583	150	9192506	22	4.82346	2.51504	2.75179	SPION-PEI_peak_490	Intron (ENSMUST00000132064/ENSMUSG00000025909, intron 18 of 19)	1	8361475	9299878	938404	-	ENSMUSG00000025909	Sntg1	107445
1	9200133	9200765	633	9200250	26	6.19221	2.7537	3.92382	SPION-PEI_peak_491a	Intron (ENSMUST00000132064/ENSMUSG00000025909, intron 18 of 19)	1	8361475	9299878	938404	-	ENSMUSG00000025909	Sntg1	99746
1	9200133	9200765	633	9200526	27	6.64333	2.83832	4.33447	SPION-PEI_peak_491b	Intron (ENSMUST00000132064/ENSMUSG00000025909, intron 18 of 19)	1	8361475	9299878	938404	-	ENSMUSG00000025909	Sntg1	99746
1	9212875	9213093	219	9212910	14	3.0029	2.20913	1.30962	SPION-PEI_peak_492	Intron (ENSMUST00000132064/ENSMUSG00000025909, intron 19 of 19)	1	8361475	9299878	938404	-	ENSMUSG00000025909	Sntg1	87004
1	9225922	9226097	176	9226023	22	6.03366	2.93367	3.79281	SPION-PEI_peak_493	Intron (ENSMUST00000132064/ENSMUSG00000025909, intron 19 of 19)	1	8361475	9299878	938404	-	ENSMUSG00000025909	Sntg1	73957
1	9228611	9228852	242	9228778	22	7.40684	3.44054	5.01726	SPION-PEI_peak_494	Intron (ENSMUST00000132064/ENSMUSG00000025909, intron 19 of 19)	1	8361475	9299878	938404	-	ENSMUSG00000025909	Sntg1	71268
1	9247154	9247313	160	9247228	22	7.93383	3.64488	5.49849	SPION-PEI_peak_495	Intron (ENSMUST00000132064/ENSMUSG00000025909, intron 19 of 19)	1	8361475	9299878	938404	-	ENSMUSG00000025909	Sntg1	52725
1	9264311	9264460	150	9264358	17	4.92116	2.85251	2.81744	SPION-PEI_peak_496	Intron (ENSMUST00000132064/ENSMUSG00000025909, intron 19 of 19)	1	8361475	9299878	938404	-	ENSMUSG00000025909	Sntg1	35568
1	9299212	9299444	233	9299332	33	12.2511	4.11622	9.55265	SPION-PEI_peak_497	Promoter (<=1kb)	1	8361475	9299878	938404	-	ENSMUSG00000025909	Sntg1	667
1	9299783	9300032	250	9299857	18	3.4873	2.22352	1.66884	SPION-PEI_peak_498	Promoter (<=1kb)	1	8361475	9299878	938404	-	ENSMUSG00000025909	Sntg1	0
1	9311984	9312224	241	9312056	22	4.83574	2.51917	2.7624	SPION-PEI_peak_499a	Distal Intergenic	1	8361475	9299878	938404	-	ENSMUSG00000025909	Sntg1	-12346
1	9311984	9312224	241	9312187	18	3.05119	2.06074	1.34891	SPION-PEI_peak_499b	Distal Intergenic	1	8361475	9299878	938404	-	ENSMUSG00000025909	Sntg1	-12346
1	9314068	9314396	329	9314231	35	12.9569	4.15464	10.2245	SPION-PEI_peak_500	Distal Intergenic	1	8361475	9299878	938404	-	ENSMUSG00000025909	Sntg1	-14518
1	9320045	9320239	195	9320152	20	4.40065	2.46624	2.3847	SPION-PEI_peak_501	Distal Intergenic	1	8361475	9299878	938404	-	ENSMUSG00000025909	Sntg1	-20361
1	9325327	9325476	150	9325444	24	5.51302	2.64271	3.32531	SPION-PEI_peak_502	Distal Intergenic	1	8361475	9299878	938404	-	ENSMUSG00000025909	Sntg1	-25598
1	9325899	9326150	252	9326070	22	4.52689	2.41597	2.49425	SPION-PEI_peak_503	Distal Intergenic	1	8361475	9299878	938404	-	ENSMUSG00000025909	Sntg1	-26272
1	9338717	9338937	221	9338863	20	4.88834	2.64317	2.80819	SPION-PEI_peak_504	Distal Intergenic	1	8361475	9299878	938404	-	ENSMUSG00000025909	Sntg1	-39059
1	9340737	9341116	380	9340838	32	12.5365	4.29967	9.82527	SPION-PEI_peak_505	Distal Intergenic	1	8361475	9299878	938404	-	ENSMUSG00000025909	Sntg1	-41238
1	9354121	9354510	390	9354435	21	6.44364	3.15638	4.15229	SPION-PEI_peak_506	Distal Intergenic	1	8361475	9299878	938404	-	ENSMUSG00000025909	Sntg1	-54632
1	9356806	9356998	193	9356869	20	5.18342	2.75229	3.04866	SPION-PEI_peak_507	Distal Intergenic	1	8361475	9299878	938404	-	ENSMUSG00000025909	Sntg1	-57120
1	9361477	9361680	204	9361544	19	3.75755	2.2805	1.89234	SPION-PEI_peak_508	Distal Intergenic	1	8361475	9299878	938404	-	ENSMUSG00000025909	Sntg1	-61802
1	9365217	9365645	429	9365361	36	12.7074	4	9.9887	SPION-PEI_peak_509a	Distal Intergenic	1	8361475	9299878	938404	-	ENSMUSG00000025909	Sntg1	-65767
1	9365217	9365645	429	9365483	44	18.2187	4.83351	15.2793	SPION-PEI_peak_509b	Distal Intergenic	1	8361475	9299878	938404	-	ENSMUSG00000025909	Sntg1	-65767
1	9374404	9374712	309	9374634	18	3.45632	2.21187	1.64334	SPION-PEI_peak_510	Distal Intergenic	1	8361475	9299878	938404	-	ENSMUSG00000025909	Sntg1	-74834
1	9384700	9384976	277	9384796	21	4.73587	2.53456	2.67544	SPION-PEI_peak_511	Distal Intergenic	1	8361475	9299878	938404	-	ENSMUSG00000025909	Sntg1	-85098
1	9385679	9386277	599	9385737	22	5.48173	2.73973	3.29808	SPION-PEI_peak_512a	Distal Intergenic	1	8361475	9299878	938404	-	ENSMUSG00000025909	Sntg1	-86399
1	9385679	9386277	599	9386092	28	8.87618	3.46683	6.37408	SPION-PEI_peak_512b	Distal Intergenic	1	8361475	9299878	938404	-	ENSMUSG00000025909	Sntg1	-86399
1	9397737	9398166	430	9397820	19	3.83332	2.30814	1.95504	SPION-PEI_peak_513a	Distal Intergenic	1	8361475	9299878	938404	-	ENSMUSG00000025909	Sntg1	-98288
1	9397737	9398166	430	9398041	32	11.1225	3.85514	8.48372	SPION-PEI_peak_513b	Distal Intergenic	1	8361475	9299878	938404	-	ENSMUSG00000025909	Sntg1	-98288
1	9401468	9401663	196	9401565	16	3.43703	2.29575	1.62704	SPION-PEI_peak_514	Distal Intergenic	1	8361475	9299878	938404	-	ENSMUSG00000025909	Sntg1	-101785
1	9407712	9408305	594	9407784	22	7.93383	3.64488	5.49849	SPION-PEI_peak_515a	Distal Intergenic	1	8361475	9299878	938404	-	ENSMUSG00000025909	Sntg1	-108427
1	9407712	9408305	594	9408035	20	6.66901	3.32793	4.34704	SPION-PEI_peak_515b	Distal Intergenic	1	8361475	9299878	938404	-	ENSMUSG00000025909	Sntg1	-108427
1	9413999	9414282	284	9414139	42	19.7713	5.48469	16.7799	SPION-PEI_peak_516	Distal Intergenic	1	8361475	9299878	938404	-	ENSMUSG00000025909	Sntg1	-114404
1	9437734	9438040	307	9437787	18	3.85951	2.36465	1.95504	SPION-PEI_peak_517	Distal Intergenic	1	9545408	9547455	2048	+	ENSMUSG00000061024	Rrs1	-107675
1	9439467	9440121	655	9439540	16	3.01527	2.12367	1.3195	SPION-PEI_peak_518a	Distal Intergenic	1	9545408	9547455	2048	+	ENSMUSG00000061024	Rrs1	-105942
1	9439467	9440121	655	9439861	19	4.33591	2.49377	2.35327	SPION-PEI_peak_518b	Distal Intergenic	1	9545408	9547455	2048	+	ENSMUSG00000061024	Rrs1	-105942
1	9448986	9449271	286	9449044	18	4.41939	2.58152	2.40102	SPION-PEI_peak_519	Distal Intergenic	1	9545408	9547455	2048	+	ENSMUSG00000061024	Rrs1	-96423
1	9466386	9466846	461	9466504	30	8.77979	3.29787	6.28344	SPION-PEI_peak_520a	Distal Intergenic	1	9545408	9547455	2048	+	ENSMUSG00000061024	Rrs1	-79023
1	9466386	9466846	461	9466743	29	8.00644	3.13152	5.56619	SPION-PEI_peak_520b	Distal Intergenic	1	9545408	9547455	2048	+	ENSMUSG00000061024	Rrs1	-79023
1	9474769	9475120	352	9475016	26	6.17844	2.74949	3.91131	SPION-PEI_peak_521	Distal Intergenic	1	9545408	9547455	2048	+	ENSMUSG00000061024	Rrs1	-70640
1	9497143	9497448	306	9497335	34	15.0245	4.9054	12.2038	SPION-PEI_peak_522	Distal Intergenic	1	9545408	9547455	2048	+	ENSMUSG00000061024	Rrs1	-48266
1	9515069	9515388	320	9515305	28	8.13904	3.2348	5.69024	SPION-PEI_peak_523	Distal Intergenic	1	9545408	9547455	2048	+	ENSMUSG00000061024	Rrs1	-30340
1	9516655	9516884	230	9516760	28	7.74818	3.11493	5.33364	SPION-PEI_peak_524	Distal Intergenic	1	9545408	9547455	2048	+	ENSMUSG00000061024	Rrs1	-28754
1	9536268	9536524	257	9536408	26	8.80477	3.6024	6.307	SPION-PEI_peak_525	Distal Intergenic	1	9545408	9547455	2048	+	ENSMUSG00000061024	Rrs1	-9141
1	9541359	9541533	175	9541440	47	10.4618	2.8968	7.86037	SPION-PEI_peak_526	Distal Intergenic	1	9545408	9547455	2048	+	ENSMUSG00000061024	Rrs1	-4050
1	9545115	9545711	597	9545298	246	169.228	11.3825	164.048	SPION-PEI_peak_527a	Promoter (<=1kb)	1	9545408	9547455	2048	+	ENSMUSG00000061024	Rrs1	0
1	9545115	9545711	597	9545660	50	7.57139	2.30404	5.16972	SPION-PEI_peak_527b	Promoter (<=1kb)	1	9545408	9547455	2048	+	ENSMUSG00000061024	Rrs1	0
1	9547958	9548380	423	9548054	56	10.421	2.63036	7.8217	SPION-PEI_peak_528a	Promoter (<=1kb)	1	9547948	9580673	32726	+	ENSMUSG00000025911	Adhfe1	432
1	9547958	9548380	423	9548319	40	4.31331	1.89727	2.33387	SPION-PEI_peak_528b	Promoter (<=1kb)	1	9547948	9580673	32726	+	ENSMUSG00000025911	Adhfe1	432
1	9548653	9548928	276	9548863	55	9.91997	2.5753	7.35204	SPION-PEI_peak_529	Promoter (<=1kb)	1	9547948	9580673	32726	+	ENSMUSG00000025911	Adhfe1	980
1	9550528	9550758	231	9550647	54	16.1644	3.69375	13.2981	SPION-PEI_peak_530	Promoter (2-3kb)	1	9547948	9580673	32726	+	ENSMUSG00000025911	Adhfe1	2810
1	9573579	9573778	200	9573723	24	5.99285	2.79799	3.75612	SPION-PEI_peak_531	Intron (ENSMUST00000144177/ENSMUSG00000025911, intron 13 of 13)	1	9547948	9580673	32726	+	ENSMUSG00000025911	Adhfe1	25830
1	9601522	9601721	200	9601682	21	4.02208	2.28928	2.08641	SPION-PEI_peak_532	Promoter (<=1kb)	1	9601199	9627143	25945	+	ENSMUSG00000067879	Vxn	522
1	9609993	9610353	361	9610216	43	11.8791	3.35366	9.20082	SPION-PEI_peak_533	Intron (ENSMUST00000088666/ENSMUSG00000067879, intron 2 of 5)	1	9601199	9627143	25945	+	ENSMUSG00000067879	Vxn	9154
1	9613209	9613497	289	9613324	30	6.34392	2.61383	4.06186	SPION-PEI_peak_534	Exon (ENSMUST00000088666/ENSMUSG00000067879, exon 3 of 6)	1	9601199	9627143	25945	+	ENSMUSG00000067879	Vxn	12298
1	9621508	9621830	323	9621613	55	21.6346	4.75786	18.5852	SPION-PEI_peak_535	Intron (ENSMUST00000088666/ENSMUSG00000067879, intron 4 of 5)	1	9601199	9627143	25945	+	ENSMUSG00000067879	Vxn	20631
1	9627406	9627724	319	9627526	68	17.6994	3.38817	14.7786	SPION-PEI_peak_536	Distal Intergenic	1	9601199	9627143	25945	+	ENSMUSG00000067879	Vxn	26525
1	9630157	9631436	1280	9630341	49	8.48619	2.48077	6.01462	SPION-PEI_peak_537a	Distal Intergenic	1	9601199	9627143	25945	+	ENSMUSG00000067879	Vxn	30237
1	9630157	9631436	1280	9630838	50	8.83943	2.51728	6.33963	SPION-PEI_peak_537b	Distal Intergenic	1	9601199	9627143	25945	+	ENSMUSG00000067879	Vxn	30237
1	9630157	9631436	1280	9631124	48	8.05415	2.42935	5.61094	SPION-PEI_peak_537c	Distal Intergenic	1	9601199	9627143	25945	+	ENSMUSG00000067879	Vxn	30237
1	9630157	9631436	1280	9631397	38	4.3233	1.93069	2.34257	SPION-PEI_peak_537d	Distal Intergenic	1	9601199	9627143	25945	+	ENSMUSG00000067879	Vxn	30237
1	9631616	9631810	195	9631698	59	12.8347	2.92897	10.1106	SPION-PEI_peak_538	Distal Intergenic	1	9601199	9627143	25945	+	ENSMUSG00000067879	Vxn	30611
1	9636556	9636705	150	9636600	28	4.19047	2.10909	2.22953	SPION-PEI_peak_539	Distal Intergenic	1	9601199	9627143	25945	+	ENSMUSG00000067879	Vxn	35506
1	9639640	9639846	207	9639762	34	8.57744	3.01594	6.09993	SPION-PEI_peak_540	Distal Intergenic	1	9601199	9627143	25945	+	ENSMUSG00000067879	Vxn	38647
1	9666803	9667208	406	9667099	33	14.9756	5.00736	12.1567	SPION-PEI_peak_541	Distal Intergenic	1	9667415	9700209	32795	-	ENSMUSG00000025912	Mybl1	33407
1	9699728	9700863	1136	9699802	41	6.34262	2.27519	4.06062	SPION-PEI_peak_542a	Promoter (<=1kb)	1	9667415	9700209	32795	-	ENSMUSG00000025912	Mybl1	0
1	9699728	9700863	1136	9699990	61	15.9339	3.35861	13.0778	SPION-PEI_peak_542b	Promoter (<=1kb)	1	9667415	9700209	32795	-	ENSMUSG00000025912	Mybl1	0
1	9699728	9700863	1136	9700341	91	35.3194	4.98375	31.9143	SPION-PEI_peak_542c	Promoter (<=1kb)	1	9667415	9700209	32795	-	ENSMUSG00000025912	Mybl1	0
1	9699728	9700863	1136	9700737	78	26.077	4.24503	22.9005	SPION-PEI_peak_542d	Promoter (<=1kb)	1	9667415	9700209	32795	-	ENSMUSG00000025912	Mybl1	0
1	9703179	9703345	167	9703258	57	15.4774	3.435	12.6379	SPION-PEI_peak_543	Distal Intergenic	1	9667415	9700209	32795	-	ENSMUSG00000025912	Mybl1	-3136
1	9731382	9731559	178	9731474	17	4.92116	2.85251	2.81744	SPION-PEI_peak_544	Intron (ENSMUST00000057438/ENSMUSG00000045210, intron 1 of 2)	1	9718622	9748382	29761	-	ENSMUSG00000045210	Vcpip1	17001
1	9733958	9734164	207	9734082	15	3.86684	2.53557	1.95504	SPION-PEI_peak_545	Intron (ENSMUST00000057438/ENSMUSG00000045210, intron 1 of 2)	1	9718622	9748382	29761	-	ENSMUSG00000045210	Vcpip1	14425
1	9736721	9737072	352	9736792	20	6.66901	3.32793	4.34704	SPION-PEI_peak_546	Exon (ENSMUST00000057438/ENSMUSG00000045210, exon 2 of 3)	1	9718622	9748382	29761	-	ENSMUSG00000045210	Vcpip1	11662
1	9747812	9747961	150	9747920	37	5.83247	2.26663	3.61199	SPION-PEI_peak_547	Promoter (<=1kb)	1	9718622	9748382	29761	-	ENSMUSG00000045210	Vcpip1	571
1	9748159	9748857	699	9748457	200	144.822	12.2077	139.835	SPION-PEI_peak_548	Promoter (<=1kb)	1	9718622	9748382	29761	-	ENSMUSG00000045210	Vcpip1	0
1	9758604	9758904	301	9758793	22	5.48173	2.73973	3.29808	SPION-PEI_peak_549	Distal Intergenic	1	9718622	9748382	29761	-	ENSMUSG00000045210	Vcpip1	-10522
1	9765014	9765224	211	9765215	22	5.07574	2.60034	2.95332	SPION-PEI_peak_550	Distal Intergenic	1	9718622	9748382	29761	-	ENSMUSG00000045210	Vcpip1	-16842
1	9768754	9769073	320	9768858	32	7.79974	2.91134	5.38149	SPION-PEI_peak_551	Distal Intergenic	1	9718622	9748382	29761	-	ENSMUSG00000045210	Vcpip1	-20691
1	9772824	9773920	1097	9772936	73	36.2105	6.38481	32.7851	SPION-PEI_peak_552a	Distal Intergenic	1	9798107	9900845	102739	+	ENSMUSG00000025915	Sgk3	-25284
1	9772824	9773920	1097	9773207	37	10.3214	3.30004	7.72742	SPION-PEI_peak_552b	Distal Intergenic	1	9798107	9900845	102739	+	ENSMUSG00000025915	Sgk3	-25284
1	9772824	9773920	1097	9773556	29	6.37364	2.6643	4.08881	SPION-PEI_peak_552c	Distal Intergenic	1	9798107	9900845	102739	+	ENSMUSG00000025915	Sgk3	-25284
1	9772824	9773920	1097	9773862	22	3.17145	1.97679	1.44533	SPION-PEI_peak_552d	Distal Intergenic	1	9798107	9900845	102739	+	ENSMUSG00000025915	Sgk3	-25284
1	9787669	9787831	163	9787760	22	6.9044	3.25088	4.56337	SPION-PEI_peak_553	Distal Intergenic	1	9798107	9900845	102739	+	ENSMUSG00000025915	Sgk3	-10439
1	9798115	9798585	471	9798245	47	18.1782	4.56708	15.2402	SPION-PEI_peak_554a	Promoter (<=1kb)	1	9798107	9900845	102739	+	ENSMUSG00000025915	Sgk3	478
1	9798115	9798585	471	9798427	43	15.2469	4.14508	12.4156	SPION-PEI_peak_554b	Promoter (<=1kb)	1	9798107	9900845	102739	+	ENSMUSG00000025915	Sgk3	478
1	9809036	9809558	523	9809479	21	4.55162	2.47052	2.51571	SPION-PEI_peak_555	Intron (ENSMUST00000166384/ENSMUSG00000025915, intron 1 of 16)	1	9798107	9900845	102739	+	ENSMUSG00000025915	Sgk3	11451
1	9819703	9819981	279	9819954	20	4.62466	2.547	2.57887	SPION-PEI_peak_556	Intron (ENSMUST00000166384/ENSMUSG00000025915, intron 1 of 16)	1	9798107	9900845	102739	+	ENSMUSG00000025915	Sgk3	21874
1	9825865	9826146	282	9825992	28	8.00052	3.19207	5.56081	SPION-PEI_peak_557	Intron (ENSMUST00000166384/ENSMUSG00000025915, intron 1 of 16)	1	9798107	9900845	102739	+	ENSMUSG00000025915	Sgk3	28039
1	9833386	9833724	339	9833604	19	4.59368	2.59067	2.55213	SPION-PEI_peak_558	Intron (ENSMUST00000166384/ENSMUSG00000025915, intron 1 of 16)	1	9798107	9900845	102739	+	ENSMUSG00000025915	Sgk3	35617
1	9841621	9842092	472	9841720	24	5.93573	2.77932	3.705	SPION-PEI_peak_559a	Intron (ENSMUST00000166384/ENSMUSG00000025915, intron 1 of 16)	1	9798107	9900845	102739	+	ENSMUSG00000025915	Sgk3	43985
1	9841621	9842092	472	9841985	51	23.8303	5.63991	20.7167	SPION-PEI_peak_559b	Intron (ENSMUST00000166384/ENSMUSG00000025915, intron 1 of 16)	1	9798107	9900845	102739	+	ENSMUSG00000025915	Sgk3	43985
1	9847486	9848674	1189	9847551	27	4.66985	2.26904	2.61809	SPION-PEI_peak_560a	5' UTR	1	9798107	9900845	102739	+	ENSMUSG00000025915	Sgk3	50567
1	9847486	9848674	1189	9847854	34	7.92131	2.85016	5.49452	SPION-PEI_peak_560b	5' UTR	1	9798107	9900845	102739	+	ENSMUSG00000025915	Sgk3	50567
1	9847486	9848674	1189	9847990	34	7.82429	2.826	5.40444	SPION-PEI_peak_560c	5' UTR	1	9798107	9900845	102739	+	ENSMUSG00000025915	Sgk3	50567
1	9847486	9848674	1189	9848291	58	22.6992	4.7696	19.618	SPION-PEI_peak_560d	5' UTR	1	9798107	9900845	102739	+	ENSMUSG00000025915	Sgk3	50567
1	9908569	9909259	691	9908669	24	6.87868	3.09406	4.53959	SPION-PEI_peak_561a	Promoter (<=1kb)	1	9908638	9942085	33448	+	ENSMUSG00000046101	Mcmdc2	0
1	9908569	9909259	691	9908830	26	8.12974	3.37289	5.68133	SPION-PEI_peak_561b	Promoter (<=1kb)	1	9908638	9942085	33448	+	ENSMUSG00000046101	Mcmdc2	0
1	9908569	9909259	691	9909218	21	5.54449	2.82232	3.35328	SPION-PEI_peak_561c	Promoter (<=1kb)	1	9908638	9942085	33448	+	ENSMUSG00000046101	Mcmdc2	0
1	9916955	9917104	150	9917055	16	4.38218	2.69404	2.36862	SPION-PEI_peak_562	Intron (ENSMUST00000052843/ENSMUSG00000046101, intron 7 of 9)	1	9908638	9942085	33448	+	ENSMUSG00000046101	Mcmdc2	8466
1	9938658	9939026	369	9938734	23	5.72307	2.76498	3.51366	SPION-PEI_peak_563	Intron (ENSMUST00000171802/ENSMUSG00000046101, intron 14 of 14)	1	9960163	9967932	7770	-	ENSMUSG00000099032	Tcf24	29275
1	9943872	9944592	721	9944160	118	68.8195	8.33625	64.7831	SPION-PEI_peak_564a	Distal Intergenic	1	9960163	9967932	7770	-	ENSMUSG00000099032	Tcf24	24061
1	9943872	9944592	721	9944483	39	8.65484	2.8169	6.16616	SPION-PEI_peak_564b	Distal Intergenic	1	9960163	9967932	7770	-	ENSMUSG00000099032	Tcf24	24061
1	9947244	9947488	245	9947393	40	8.14253	2.67014	5.69348	SPION-PEI_peak_565	Distal Intergenic	1	9960163	9967932	7770	-	ENSMUSG00000099032	Tcf24	20689
1	9947622	9947888	267	9947747	38	7.20799	2.53494	4.84264	SPION-PEI_peak_566	Distal Intergenic	1	9960163	9967932	7770	-	ENSMUSG00000099032	Tcf24	20311
1	9951441	9951654	214	9951551	41	12.599	3.62851	9.88481	SPION-PEI_peak_567	Distal Intergenic	1	9960163	9967932	7770	-	ENSMUSG00000099032	Tcf24	16492
1	9967039	9968369	1331	9967200	29	6.37364	2.6643	4.08881	SPION-PEI_peak_568a	Promoter (<=1kb)	1	9960163	9967932	7770	-	ENSMUSG00000099032	Tcf24	0
1	9967039	9968369	1331	9967429	37	10.7452	3.40654	8.12512	SPION-PEI_peak_568b	Promoter (<=1kb)	1	9960163	9967932	7770	-	ENSMUSG00000099032	Tcf24	0
1	9967039	9968369	1331	9967559	41	13.2441	3.78549	10.4994	SPION-PEI_peak_568c	Promoter (<=1kb)	1	9960163	9967932	7770	-	ENSMUSG00000099032	Tcf24	0
1	9967039	9968369	1331	9967996	43	14.6072	3.98731	11.8024	SPION-PEI_peak_568d	Promoter (<=1kb)	1	9960163	9967932	7770	-	ENSMUSG00000099032	Tcf24	0
1	9967039	9968369	1331	9968204	41	13.3695	3.81645	10.6196	SPION-PEI_peak_568e	Promoter (<=1kb)	1	9960163	9967932	7770	-	ENSMUSG00000099032	Tcf24	0
1	9977782	9977953	172	9977858	26	8.61951	3.53866	6.13287	SPION-PEI_peak_569	Intron (ENSMUST00000147000/ENSMUSG00000025916, intron 1 of 2)	1	9960163	9967932	7770	-	ENSMUSG00000099032	Tcf24	-10021
1	9983007	9983308	302	9983151	43	20.4751	5.58022	17.4611	SPION-PEI_peak_570	Intron (ENSMUST00000147000/ENSMUSG00000025916, intron 2 of 2)	1	9960163	9967932	7770	-	ENSMUSG00000099032	Tcf24	-15376
1	10007308	10007524	217	10007426	61	27.2517	5.52093	24.0442	SPION-PEI_peak_571	Promoter (1-2kb)	1	9968624	10009136	40513	-	ENSMUSG00000025916	Ppp1r42	1829
1	10008848	10009248	401	10008941	28	6.27966	2.6827	4.00321	SPION-PEI_peak_572a	Promoter (<=1kb)	1	9968624	10009136	40513	-	ENSMUSG00000025916	Ppp1r42	0
1	10008848	10009248	401	10009153	43	15.0605	4.09874	12.2384	SPION-PEI_peak_572b	Promoter (<=1kb)	1	9968624	10009136	40513	-	ENSMUSG00000025916	Ppp1r42	0
1	10023921	10024152	232	10024018	21	5.02095	2.63473	2.90539	SPION-PEI_peak_573	Distal Intergenic	1	10038006	10136768	98763	+	ENSMUSG00000056763	Cspp1	-14086
1	10037826	10038286	461	10037939	79	30.6335	4.90798	27.3393	SPION-PEI_peak_574a	Promoter (<=1kb)	1	10024601	10038149	13549	-	ENSMUSG00000025917	Cops5	0
1	10037826	10038286	461	10038183	73	26.7273	4.59485	23.5331	SPION-PEI_peak_574b	Promoter (<=1kb)	1	10024601	10038149	13549	-	ENSMUSG00000025917	Cops5	0
1	10039452	10040297	846	10039720	99	45.608	6.06244	41.9847	SPION-PEI_peak_575a	Promoter (2-3kb)	1	10024601	10038149	13549	-	ENSMUSG00000025917	Cops5	-2148
1	10039452	10040297	846	10040057	65	20.799	4.00121	17.7752	SPION-PEI_peak_575b	Promoter (2-3kb)	1	10024601	10038149	13549	-	ENSMUSG00000025917	Cops5	-2148
1	10062895	10063071	177	10062981	26	9.69244	3.91588	7.13724	SPION-PEI_peak_576	Intron (ENSMUST00000071087/ENSMUSG00000056763, intron 4 of 29)	1	10024601	10038149	13549	-	ENSMUSG00000025917	Cops5	-24922
1	10076033	10076229	197	10076103	20	5.60906	2.91262	3.41125	SPION-PEI_peak_577	Intron (ENSMUST00000071087/ENSMUSG00000056763, intron 8 of 29)	1	10024601	10038149	13549	-	ENSMUSG00000025917	Cops5	-38080
1	10101697	10101987	291	10101798	27	8.61839	3.45893	6.13186	SPION-PEI_peak_578	Intron (ENSMUST00000071087/ENSMUSG00000056763, intron 16 of 29)	1	10024601	10038149	13549	-	ENSMUSG00000025917	Cops5	-63838
1	10109152	10109353	202	10109255	28	10.1204	3.87701	7.53715	SPION-PEI_peak_579	Intron (ENSMUST00000071087/ENSMUSG00000056763, intron 18 of 29)	1	10024601	10038149	13549	-	ENSMUSG00000025917	Cops5	-71204
1	10116629	10116894	266	10116694	15	3.30463	2.29062	1.55251	SPION-PEI_peak_580	Exon (ENSMUST00000071087/ENSMUSG00000056763, exon 23 of 30)	1	10024601	10038149	13549	-	ENSMUSG00000025917	Cops5	-78745
1	10118066	10118293	228	10118156	19	5.64275	2.9985	3.44141	SPION-PEI_peak_581	Intron (ENSMUST00000071087/ENSMUSG00000056763, intron 23 of 29)	1	10024601	10038149	13549	-	ENSMUSG00000025917	Cops5	-80144
1	10125110	10125276	167	10125133	20	4.5361	2.51497	2.50226	SPION-PEI_peak_582	Intron (ENSMUST00000071087/ENSMUSG00000056763, intron 23 of 29)	1	10024601	10038149	13549	-	ENSMUSG00000025917	Cops5	-87127
1	10125422	10125830	409	10125565	20	4.29307	2.42775	2.31672	SPION-PEI_peak_583a	Intron (ENSMUST00000071087/ENSMUSG00000056763, intron 23 of 29)	1	10024601	10038149	13549	-	ENSMUSG00000025917	Cops5	-87681
1	10125422	10125830	409	10125743	21	4.69839	2.52149	2.64292	SPION-PEI_peak_583b	Intron (ENSMUST00000071087/ENSMUSG00000056763, intron 23 of 29)	1	10024601	10038149	13549	-	ENSMUSG00000025917	Cops5	-87681
1	10150545	10150694	150	10150610	21	5.07479	2.6538	2.95259	SPION-PEI_peak_584	Intron (ENSMUST00000088615/ENSMUSG00000067851, intron 6 of 37)	1	10137571	10232670	95100	-	ENSMUSG00000067851	Arfgef1	82126
1	10162422	10162817	396	10162773	18	4.68241	2.68551	2.62898	SPION-PEI_peak_585	Intron (ENSMUST00000088615/ENSMUSG00000067851, intron 16 of 37)	1	10137571	10232670	95100	-	ENSMUSG00000067851	Arfgef1	70249
1	10172279	10172548	270	10172314	15	3.40943	2.33577	1.60431	SPION-PEI_peak_586	Intron (ENSMUST00000088615/ENSMUSG00000067851, intron 17 of 37)	1	10137571	10232670	95100	-	ENSMUSG00000067851	Arfgef1	60392
1	10193560	10193759	200	10193634	15	3.86684	2.53557	1.95504	SPION-PEI_peak_587	Intron (ENSMUST00000088615/ENSMUSG00000067851, intron 28 of 37)	1	10137571	10232670	95100	-	ENSMUSG00000067851	Arfgef1	39111
1	10225367	10225580	214	10225457	26	5.49416	2.54357	3.3083	SPION-PEI_peak_588	Intron (ENSMUST00000088615/ENSMUSG00000067851, intron 37 of 37)	1	10137571	10232670	95100	-	ENSMUSG00000067851	Arfgef1	7304
1	10226223	10226438	216	10226319	45	16.7517	4.37055	13.8648	SPION-PEI_peak_589	Intron (ENSMUST00000088615/ENSMUSG00000067851, intron 37 of 37)	1	10137571	10232670	95100	-	ENSMUSG00000067851	Arfgef1	6448
1	10232069	10233452	1384	10232216	39	8.98428	2.89017	6.47541	SPION-PEI_peak_590a	Promoter (<=1kb)	1	10137571	10232670	95100	-	ENSMUSG00000067851	Arfgef1	0
1	10232069	10233452	1384	10232385	40	9.55122	2.97533	7.0041	SPION-PEI_peak_590b	Promoter (<=1kb)	1	10137571	10232670	95100	-	ENSMUSG00000067851	Arfgef1	0
1	10232069	10233452	1384	10232578	39	9.09707	2.91545	6.58156	SPION-PEI_peak_590c	Promoter (<=1kb)	1	10137571	10232670	95100	-	ENSMUSG00000067851	Arfgef1	0
1	10232069	10233452	1384	10233081	72	31.0938	5.43964	27.7883	SPION-PEI_peak_590d	Promoter (<=1kb)	1	10137571	10232670	95100	-	ENSMUSG00000067851	Arfgef1	0
1	10232069	10233452	1384	10233327	42	11.232	3.25881	8.58777	SPION-PEI_peak_590e	Promoter (<=1kb)	1	10137571	10232670	95100	-	ENSMUSG00000067851	Arfgef1	0
1	10238748	10239514	767	10239301	34	10.4007	3.5	7.80237	SPION-PEI_peak_591	Distal Intergenic	1	10137571	10232670	95100	-	ENSMUSG00000067851	Arfgef1	-6844
1	10256820	10257033	214	10256910	35	8.1734	2.86853	5.72222	SPION-PEI_peak_592	Distal Intergenic	1	10137571	10232670	95100	-	ENSMUSG00000067851	Arfgef1	-24363
1	10257540	10257784	245	10257708	37	9.07059	2.99566	6.55673	SPION-PEI_peak_593	Distal Intergenic	1	10137571	10232670	95100	-	ENSMUSG00000067851	Arfgef1	-25114
1	10268473	10268627	155	10268519	20	3.69331	2.21636	1.83978	SPION-PEI_peak_594	Distal Intergenic	1	10137571	10232670	95100	-	ENSMUSG00000067851	Arfgef1	-35957
1	10285157	10285306	150	10285284	24	4.65145	2.37192	2.60207	SPION-PEI_peak_595	Distal Intergenic	1	10137571	10232670	95100	-	ENSMUSG00000067851	Arfgef1	-52636
1	10285764	10286181	418	10285838	24	4.34533	2.2779	2.36108	SPION-PEI_peak_596a	Distal Intergenic	1	10137571	10232670	95100	-	ENSMUSG00000067851	Arfgef1	-53511
1	10285764	10286181	418	10286101	25	4.78136	2.37226	2.71504	SPION-PEI_peak_596b	Distal Intergenic	1	10137571	10232670	95100	-	ENSMUSG00000067851	Arfgef1	-53511
1	10292885	10293034	150	10292915	21	3.6985	2.18038	1.8436	SPION-PEI_peak_597	Distal Intergenic	1	10137571	10232670	95100	-	ENSMUSG00000067851	Arfgef1	-60364
1	10304366	10304861	496	10304600	21	4.63663	2.5	2.58929	SPION-PEI_peak_598	Distal Intergenic	1	10137571	10232670	95100	-	ENSMUSG00000067851	Arfgef1	-72191
1	10313461	10313610	150	10313534	19	3.87734	2.32423	1.96374	SPION-PEI_peak_599	Distal Intergenic	1	10137571	10232670	95100	-	ENSMUSG00000067851	Arfgef1	-80940
1	10339066	10339474	409	10339137	20	5.57734	2.90055	3.38282	SPION-PEI_peak_600a	Intron (ENSMUST00000153695/ENSMUSG00000042501, intron 3 of 9)	1	10137571	10232670	95100	-	ENSMUSG00000067851	Arfgef1	-106804
1	10339066	10339474	409	10339381	22	6.84917	3.23034	4.51242	SPION-PEI_peak_600b	Intron (ENSMUST00000153695/ENSMUSG00000042501, intron 3 of 9)	1	10137571	10232670	95100	-	ENSMUSG00000067851	Arfgef1	-106804
1	10365316	10365499	184	10365481	15	3.59231	2.41509	1.75554	SPION-PEI_peak_601	Intron (ENSMUST00000153695/ENSMUSG00000042501, intron 3 of 9)	1	10137571	10232670	95100	-	ENSMUSG00000067851	Arfgef1	-132829
1	10376163	10376680	518	10376381	50	22.1343	5.2987	19.0693	SPION-PEI_peak_602	Intron (ENSMUST00000153695/ENSMUSG00000042501, intron 3 of 9)	1	10137571	10232670	95100	-	ENSMUSG00000067851	Arfgef1	-144010
1	10382668	10383067	400	10382748	16	4.38218	2.69404	2.36862	SPION-PEI_peak_603a	Intron (ENSMUST00000153695/ENSMUSG00000042501, intron 3 of 9)	1	10137571	10232670	95100	-	ENSMUSG00000067851	Arfgef1	-150397
1	10382668	10383067	400	10382972	24	9.27083	3.96183	6.73951	SPION-PEI_peak_603b	Intron (ENSMUST00000153695/ENSMUSG00000042501, intron 3 of 9)	1	10137571	10232670	95100	-	ENSMUSG00000067851	Arfgef1	-150397
1	10409584	10410132	549	10409819	36	12.8925	4.05257	10.1656	SPION-PEI_peak_604a	Intron (ENSMUST00000153695/ENSMUSG00000042501, intron 5 of 9)	1	10137571	10232670	95100	-	ENSMUSG00000067851	Arfgef1	-177462
1	10409584	10410132	549	10410013	19	3.6004	2.22346	1.76243	SPION-PEI_peak_604b	Intron (ENSMUST00000153695/ENSMUSG00000042501, intron 5 of 9)	1	10137571	10232670	95100	-	ENSMUSG00000067851	Arfgef1	-177462
1	10417877	10418130	254	10417960	18	5.48265	3.01099	3.29808	SPION-PEI_peak_605	Intron (ENSMUST00000153695/ENSMUSG00000042501, intron 5 of 9)	1	10137571	10232670	95100	-	ENSMUSG00000067851	Arfgef1	-185460
1	10438526	10438854	329	10438826	16	4.38218	2.69404	2.36862	SPION-PEI_peak_606	Intron (ENSMUST00000153695/ENSMUSG00000042501, intron 5 of 9)	1	10137571	10232670	95100	-	ENSMUSG00000067851	Arfgef1	-206184
1	10453802	10454094	293	10453912	24	5.80943	2.73823	3.5911	SPION-PEI_peak_607	Intron (ENSMUST00000153695/ENSMUSG00000042501, intron 5 of 9)	1	10137571	10232670	95100	-	ENSMUSG00000067851	Arfgef1	-221424
1	10484855	10485055	201	10484971	23	5.04689	2.54103	2.92824	SPION-PEI_peak_608	Intron (ENSMUST00000153695/ENSMUSG00000042501, intron 8 of 9)	1	10324720	10719945	395226	-	ENSMUSG00000042501	Cpa6	235091
1	10490442	10490635	194	10490516	29	5.70743	2.48242	3.49974	SPION-PEI_peak_609	Intron (ENSMUST00000153695/ENSMUSG00000042501, intron 8 of 9)	1	10324720	10719945	395226	-	ENSMUSG00000042501	Cpa6	229504
1	10491809	10492257	449	10491955	53	20.3124	4.61144	17.3034	SPION-PEI_peak_610	Intron (ENSMUST00000153695/ENSMUSG00000042501, intron 8 of 9)	1	10324720	10719945	395226	-	ENSMUSG00000042501	Cpa6	228137
1	10500090	10500369	280	10500316	15	3.73336	2.47678	1.87244	SPION-PEI_peak_611	Intron (ENSMUST00000153695/ENSMUSG00000042501, intron 8 of 9)	1	10324720	10719945	395226	-	ENSMUSG00000042501	Cpa6	219856
1	10509207	10509568	362	10509268	16	3.92306	2.49816	2.00215	SPION-PEI_peak_612	Intron (ENSMUST00000153695/ENSMUSG00000042501, intron 8 of 9)	1	10324720	10719945	395226	-	ENSMUSG00000042501	Cpa6	210739
1	10514617	10514874	258	10514648	14	3.2786	2.33281	1.53184	SPION-PEI_peak_613	Intron (ENSMUST00000153695/ENSMUSG00000042501, intron 8 of 9)	1	10324720	10719945	395226	-	ENSMUSG00000042501	Cpa6	205329
1	10527546	10527915	370	10527831	18	5.48265	3.01099	3.29808	SPION-PEI_peak_614	Intron (ENSMUST00000153695/ENSMUSG00000042501, intron 8 of 9)	1	10324720	10719945	395226	-	ENSMUSG00000042501	Cpa6	192400
1	10534856	10535043	188	10534955	20	6.66901	3.32793	4.34704	SPION-PEI_peak_615	Intron (ENSMUST00000153695/ENSMUSG00000042501, intron 8 of 9)	1	10324720	10719945	395226	-	ENSMUSG00000042501	Cpa6	185090
1	10537436	10537590	155	10537532	18	5.48265	3.01099	3.29808	SPION-PEI_peak_616	Intron (ENSMUST00000153695/ENSMUSG00000042501, intron 8 of 9)	1	10324720	10719945	395226	-	ENSMUSG00000042501	Cpa6	182510
1	10544868	10545131	264	10545021	22	7.78179	3.58535	5.36478	SPION-PEI_peak_617	Intron (ENSMUST00000153695/ENSMUSG00000042501, intron 8 of 9)	1	10324720	10719945	395226	-	ENSMUSG00000042501	Cpa6	175078
1	10550462	10550709	248	10550560	18	4.41939	2.58152	2.40102	SPION-PEI_peak_618	Intron (ENSMUST00000153695/ENSMUSG00000042501, intron 8 of 9)	1	10324720	10719945	395226	-	ENSMUSG00000042501	Cpa6	169484
1	10555105	10555314	210	10555194	28	9.48312	3.66393	6.93976	SPION-PEI_peak_619	Intron (ENSMUST00000153695/ENSMUSG00000042501, intron 8 of 9)	1	10324720	10719945	395226	-	ENSMUSG00000042501	Cpa6	164841
1	10586545	10586827	283	10586629	21	3.98009	2.27508	2.05071	SPION-PEI_peak_620a	Intron (ENSMUST00000153695/ENSMUSG00000042501, intron 8 of 9)	1	10324720	10719945	395226	-	ENSMUSG00000042501	Cpa6	133401
1	10586545	10586827	283	10586781	21	3.9489	2.26454	2.0245	SPION-PEI_peak_620b	Intron (ENSMUST00000153695/ENSMUSG00000042501, intron 8 of 9)	1	10324720	10719945	395226	-	ENSMUSG00000042501	Cpa6	133401
1	10592628	10593066	439	10592822	126	73.1336	8.33607	69.027	SPION-PEI_peak_621	Intron (ENSMUST00000153695/ENSMUSG00000042501, intron 8 of 9)	1	10324720	10719945	395226	-	ENSMUSG00000042501	Cpa6	127318
1	10606478	10606760	283	10606513	19	3.28738	2.11082	1.53898	SPION-PEI_peak_622	Intron (ENSMUST00000153695/ENSMUSG00000042501, intron 9 of 9)	1	10324720	10719945	395226	-	ENSMUSG00000042501	Cpa6	113468
1	10608439	10608629	191	10608541	27	6.95298	2.93194	4.60785	SPION-PEI_peak_623	Intron (ENSMUST00000153695/ENSMUSG00000042501, intron 9 of 9)	1	10324720	10719945	395226	-	ENSMUSG00000042501	Cpa6	111507
1	10623780	10623960	181	10623934	17	4.17785	2.54417	2.2185	SPION-PEI_peak_624	Intron (ENSMUST00000153695/ENSMUSG00000042501, intron 9 of 9)	1	10324720	10719945	395226	-	ENSMUSG00000042501	Cpa6	96166
1	10630470	10630628	159	10630545	17	4.92116	2.85251	2.81744	SPION-PEI_peak_625	Intron (ENSMUST00000153695/ENSMUSG00000042501, intron 9 of 9)	1	10324720	10719945	395226	-	ENSMUSG00000042501	Cpa6	89476
1	10644080	10644315	236	10644195	16	3.80744	2.44957	1.93385	SPION-PEI_peak_626	Intron (ENSMUST00000153695/ENSMUSG00000042501, intron 9 of 9)	1	10324720	10719945	395226	-	ENSMUSG00000042501	Cpa6	75866
1	10667914	10668063	150	10668021	16	4.11087	2.57771	2.16168	SPION-PEI_peak_627	Intron (ENSMUST00000153695/ENSMUSG00000042501, intron 9 of 9)	1	10324720	10719945	395226	-	ENSMUSG00000042501	Cpa6	52032
1	10693330	10693610	281	10693510	25	8.20118	3.47594	5.74828	SPION-PEI_peak_628	Intron (ENSMUST00000153695/ENSMUSG00000042501, intron 9 of 9)	1	10324720	10719945	395226	-	ENSMUSG00000042501	Cpa6	26616
1	10702014	10702329	316	10702087	19	4.4886	2.55102	2.46077	SPION-PEI_peak_629a	Intron (ENSMUST00000153695/ENSMUSG00000042501, intron 9 of 9)	1	10324720	10719945	395226	-	ENSMUSG00000042501	Cpa6	17932
1	10702014	10702329	316	10702210	23	6.60205	3.06709	4.29668	SPION-PEI_peak_629b	Intron (ENSMUST00000153695/ENSMUSG00000042501, intron 9 of 9)	1	10324720	10719945	395226	-	ENSMUSG00000042501	Cpa6	17932
1	10713588	10713737	150	10713726	19	4.74268	2.64725	2.68112	SPION-PEI_peak_630	Intron (ENSMUST00000153695/ENSMUSG00000042501, intron 9 of 9)	1	10324720	10719945	395226	-	ENSMUSG00000042501	Cpa6	6358
1	10720693	10720935	243	10720736	18	3.19947	2.11581	1.46805	SPION-PEI_peak_631	Promoter (<=1kb)	1	10324720	10719945	395226	-	ENSMUSG00000042501	Cpa6	-990
1	10728537	10728721	185	10728666	18	5.48265	3.01099	3.29808	SPION-PEI_peak_632	Distal Intergenic	1	10324720	10719945	395226	-	ENSMUSG00000042501	Cpa6	-8776
1	10738244	10738488	245	10738294	16	4.38218	2.69404	2.36862	SPION-PEI_peak_633	Distal Intergenic	1	10324720	10719945	395226	-	ENSMUSG00000042501	Cpa6	-18543
1	10738748	10739082	335	10738921	27	11.4001	4.43724	8.74416	SPION-PEI_peak_634	Distal Intergenic	1	10324720	10719945	395226	-	ENSMUSG00000042501	Cpa6	-19137
1	10750850	10751097	248	10750983	17	4.92116	2.85251	2.81744	SPION-PEI_peak_635	Distal Intergenic	1	10324720	10719945	395226	-	ENSMUSG00000042501	Cpa6	-31152
1	10751651	10751807	157	10751786	18	5.48265	3.01099	3.29808	SPION-PEI_peak_636	Distal Intergenic	1	10324720	10719945	395226	-	ENSMUSG00000042501	Cpa6	-31862
1	10759459	10759854	396	10759535	19	6.06559	3.16946	3.80847	SPION-PEI_peak_637a	Distal Intergenic	1	10324720	10719945	395226	-	ENSMUSG00000042501	Cpa6	-39909
1	10759459	10759854	396	10759766	32	15.2428	5.22961	12.4118	SPION-PEI_peak_637b	Distal Intergenic	1	10324720	10719945	395226	-	ENSMUSG00000042501	Cpa6	-39909
1	10764054	10764270	217	10764107	14	3.3272	2.35479	1.57093	SPION-PEI_peak_638	Distal Intergenic	1	10324720	10719945	395226	-	ENSMUSG00000042501	Cpa6	-44325
1	10785167	10785449	283	10785198	15	3.86684	2.53557	1.95504	SPION-PEI_peak_639	Distal Intergenic	1	10324720	10719945	395226	-	ENSMUSG00000042501	Cpa6	-65504
1	10805252	10805499	248	10805339	19	6.06559	3.16946	3.80847	SPION-PEI_peak_640	Distal Intergenic	1	10324720	10719945	395226	-	ENSMUSG00000042501	Cpa6	-85554
1	10833782	10834067	286	10833932	23	5.92585	2.83353	3.6957	SPION-PEI_peak_641	Distal Intergenic	1	10324720	10719945	395226	-	ENSMUSG00000042501	Cpa6	-114122
1	10863512	10863661	150	10863598	20	5.25662	2.77962	3.11348	SPION-PEI_peak_642	Distal Intergenic	1	10993465	11303681	310217	+	ENSMUSG00000048960	Prex2	-129954
1	10866714	10867199	486	10866800	26	7.76223	3.25105	5.34685	SPION-PEI_peak_643a	Distal Intergenic	1	10993465	11303681	310217	+	ENSMUSG00000048960	Prex2	-126752
1	10866714	10867199	486	10867074	22	5.68351	2.81002	3.47808	SPION-PEI_peak_643b	Distal Intergenic	1	10993465	11303681	310217	+	ENSMUSG00000048960	Prex2	-126752
1	10868673	10868849	177	10868766	26	8.16764	3.38558	5.7167	SPION-PEI_peak_644	Distal Intergenic	1	10993465	11303681	310217	+	ENSMUSG00000048960	Prex2	-124793
1	10880012	10880621	610	10880142	24	8.14682	3.54108	5.6974	SPION-PEI_peak_645a	Distal Intergenic	1	10993465	11303681	310217	+	ENSMUSG00000048960	Prex2	-113454
1	10880012	10880621	610	10880493	18	4.9942	2.81065	2.88172	SPION-PEI_peak_645b	Distal Intergenic	1	10993465	11303681	310217	+	ENSMUSG00000048960	Prex2	-113454
1	10898921	10899278	358	10899015	36	13.4937	4.22616	10.7386	SPION-PEI_peak_646	Distal Intergenic	1	10993465	11303681	310217	+	ENSMUSG00000048960	Prex2	-94545
1	10902729	10903078	350	10902871	39	12.3673	3.69515	9.66345	SPION-PEI_peak_647	Distal Intergenic	1	10993465	11303681	310217	+	ENSMUSG00000048960	Prex2	-90737
1	10906532	10906735	204	10906702	21	3.73746	2.19342	1.87577	SPION-PEI_peak_648	Distal Intergenic	1	10993465	11303681	310217	+	ENSMUSG00000048960	Prex2	-86934
1	10908631	10908823	193	10908732	30	11.1313	4.03121	8.49202	SPION-PEI_peak_649	Distal Intergenic	1	10993465	11303681	310217	+	ENSMUSG00000048960	Prex2	-84835
1	10920459	10920608	150	10920529	20	6.66901	3.32793	4.34704	SPION-PEI_peak_650	Distal Intergenic	1	10993465	11303681	310217	+	ENSMUSG00000048960	Prex2	-73007
1	10930031	10930200	170	10930108	26	8.45891	3.48387	5.98909	SPION-PEI_peak_651	Distal Intergenic	1	10993465	11303681	310217	+	ENSMUSG00000048960	Prex2	-63435
1	10938027	10938346	320	10938230	35	13.1532	4.21299	10.4123	SPION-PEI_peak_652	Distal Intergenic	1	10993465	11303681	310217	+	ENSMUSG00000048960	Prex2	-55439
1	10943358	10943572	215	10943387	16	3.49402	2.31924	1.67407	SPION-PEI_peak_653	Distal Intergenic	1	10993465	11303681	310217	+	ENSMUSG00000048960	Prex2	-50108
1	10968824	10969110	287	10968877	15	3.86684	2.53557	1.95504	SPION-PEI_peak_654	Distal Intergenic	1	10993465	11303681	310217	+	ENSMUSG00000048960	Prex2	-24642
1	10993459	10993994	536	10993595	43	19.3253	5.24121	16.3491	SPION-PEI_peak_655a	Promoter (<=1kb)	1	10993465	11303681	310217	+	ENSMUSG00000048960	Prex2	0
1	10993459	10993994	536	10993916	21	4.85029	2.5746	2.775	SPION-PEI_peak_655b	Promoter (<=1kb)	1	10993465	11303681	310217	+	ENSMUSG00000048960	Prex2	0
1	11016143	11016321	179	11016236	26	8.51869	3.50422	6.04499	SPION-PEI_peak_656	Intron (ENSMUST00000027056/ENSMUSG00000048960, intron 1 of 39)	1	10993465	11303681	310217	+	ENSMUSG00000048960	Prex2	22856
1	11026662	11026821	160	11026745	20	6.66901	3.32793	4.34704	SPION-PEI_peak_657	Intron (ENSMUST00000027056/ENSMUSG00000048960, intron 1 of 39)	1	10993465	11303681	310217	+	ENSMUSG00000048960	Prex2	33356
1	11033071	11033518	448	11033163	23	8.59367	3.80335	6.1087	SPION-PEI_peak_658a	Intron (ENSMUST00000027056/ENSMUSG00000048960, intron 1 of 39)	1	10993465	11303681	310217	+	ENSMUSG00000048960	Prex2	40053
1	11033071	11033518	448	11033456	17	4.92116	2.85251	2.81744	SPION-PEI_peak_658b	Intron (ENSMUST00000027056/ENSMUSG00000048960, intron 1 of 39)	1	10993465	11303681	310217	+	ENSMUSG00000048960	Prex2	40053
1	11062053	11062379	327	11062260	34	12.3055	4.04624	9.60445	SPION-PEI_peak_659	Intron (ENSMUST00000027056/ENSMUSG00000048960, intron 2 of 39)	1	10993465	11303681	310217	+	ENSMUSG00000048960	Prex2	68914
1	11065271	11065775	505	11065362	34	12.9877	4.25273	10.2539	SPION-PEI_peak_660a	Intron (ENSMUST00000027056/ENSMUSG00000048960, intron 2 of 39)	1	10993465	11303681	310217	+	ENSMUSG00000048960	Prex2	72310
1	11065271	11065775	505	11065622	17	3.43797	2.24859	1.62771	SPION-PEI_peak_660b	Intron (ENSMUST00000027056/ENSMUSG00000048960, intron 2 of 39)	1	10993465	11303681	310217	+	ENSMUSG00000048960	Prex2	72310
1	11097350	11097621	272	11097444	27	10.9097	4.25532	8.28142	SPION-PEI_peak_661	Intron (ENSMUST00000027056/ENSMUSG00000048960, intron 6 of 39)	1	10993465	11303681	310217	+	ENSMUSG00000048960	Prex2	104156
1	11140035	11140184	150	11140097	21	6.11479	3.03239	3.85323	SPION-PEI_peak_662	Exon (ENSMUST00000027056/ENSMUSG00000048960, exon 16 of 40)	1	10993465	11303681	310217	+	ENSMUSG00000048960	Prex2	146719
1	11185005	11185154	150	11185036	14	3.37642	2.3771	1.57692	SPION-PEI_peak_663	Exon (ENSMUST00000027056/ENSMUSG00000048960, exon 28 of 40)	1	10993465	11303681	310217	+	ENSMUSG00000048960	Prex2	191689
1	11283521	11283670	150	11283592	24	6.91242	3.10559	4.57051	SPION-PEI_peak_664	Intron (ENSMUST00000027056/ENSMUSG00000048960, intron 37 of 39)	1	11414105	11975901	561797	+	ENSMUSG00000057715	A830018L16Rik	-130585
1	11305995	11306144	150	11306024	15	3.19227	2.24247	1.46223	SPION-PEI_peak_665	Distal Intergenic	1	11414105	11975901	561797	+	ENSMUSG00000057715	A830018L16Rik	-108111
1	11324149	11324425	277	11324380	24	6.5517	2.98329	4.25105	SPION-PEI_peak_666	Distal Intergenic	1	11414105	11975901	561797	+	ENSMUSG00000057715	A830018L16Rik	-89957
1	11327826	11327975	150	11327922	24	6.03609	2.81215	3.79502	SPION-PEI_peak_667	Distal Intergenic	1	11414105	11975901	561797	+	ENSMUSG00000057715	A830018L16Rik	-86280
1	11339167	11339370	204	11339264	18	5.48265	3.01099	3.29808	SPION-PEI_peak_668	Distal Intergenic	1	11414105	11975901	561797	+	ENSMUSG00000057715	A830018L16Rik	-74939
1	11345973	11346207	235	11346107	17	4.71823	2.7671	2.65987	SPION-PEI_peak_669	Distal Intergenic	1	11414105	11975901	561797	+	ENSMUSG00000057715	A830018L16Rik	-68133
1	11379337	11379557	221	11379442	20	6.66901	3.32793	4.34704	SPION-PEI_peak_670	Distal Intergenic	1	11414105	11975901	561797	+	ENSMUSG00000057715	A830018L16Rik	-34769
1	11414387	11414819	433	11414592	21	4.62438	2.49575	2.57876	SPION-PEI_peak_671a	Promoter (<=1kb)	1	11414105	11975901	561797	+	ENSMUSG00000057715	A830018L16Rik	714
1	11414387	11414819	433	11414742	21	4.53962	2.46637	2.50512	SPION-PEI_peak_671b	Promoter (<=1kb)	1	11414105	11975901	561797	+	ENSMUSG00000057715	A830018L16Rik	714
1	11423088	11423237	150	11423089	20	4.58647	2.53317	2.54566	SPION-PEI_peak_672	Intron (ENSMUST00000171690/ENSMUSG00000057715, intron 1 of 7)	1	11414105	11975901	561797	+	ENSMUSG00000057715	A830018L16Rik	9132
1	11424766	11424936	171	11424854	25	8.10227	3.44143	5.65585	SPION-PEI_peak_673	Intron (ENSMUST00000171690/ENSMUSG00000057715, intron 1 of 7)	1	11414105	11975901	561797	+	ENSMUSG00000057715	A830018L16Rik	10831
1	11432440	11432658	219	11432471	14	3.37642	2.3771	1.57692	SPION-PEI_peak_674	Intron (ENSMUST00000171690/ENSMUSG00000057715, intron 1 of 7)	1	11414105	11975901	561797	+	ENSMUSG00000057715	A830018L16Rik	18553
1	11443866	11444107	242	11443951	20	6.66901	3.32793	4.34704	SPION-PEI_peak_675	Intron (ENSMUST00000171690/ENSMUSG00000057715, intron 1 of 7)	1	11414105	11975901	561797	+	ENSMUSG00000057715	A830018L16Rik	30002
1	11452910	11453322	413	11453127	33	12.8513	4.3038	10.1263	SPION-PEI_peak_676	Intron (ENSMUST00000171690/ENSMUSG00000057715, intron 1 of 7)	1	11414105	11975901	561797	+	ENSMUSG00000057715	A830018L16Rik	39217
1	11458052	11458683	632	11458438	25	5.59508	2.61965	3.39871	SPION-PEI_peak_677a	Intron (ENSMUST00000171690/ENSMUSG00000057715, intron 1 of 7)	1	11414105	11975901	561797	+	ENSMUSG00000057715	A830018L16Rik	44578
1	11458052	11458683	632	11458597	29	7.79466	3.06905	5.37694	SPION-PEI_peak_677b	Intron (ENSMUST00000171690/ENSMUSG00000057715, intron 1 of 7)	1	11414105	11975901	561797	+	ENSMUSG00000057715	A830018L16Rik	44578
1	11462152	11462553	402	11462237	25	5.58229	2.61569	3.38723	SPION-PEI_peak_678a	Intron (ENSMUST00000171690/ENSMUSG00000057715, intron 1 of 7)	1	11414105	11975901	561797	+	ENSMUSG00000057715	A830018L16Rik	48448
1	11462152	11462553	402	11462470	21	3.79666	2.21328	1.92505	SPION-PEI_peak_678b	Intron (ENSMUST00000171690/ENSMUSG00000057715, intron 1 of 7)	1	11414105	11975901	561797	+	ENSMUSG00000057715	A830018L16Rik	48448
1	11501098	11501297	200	11501195	16	4.25128	2.6377	2.28072	SPION-PEI_peak_679	Intron (ENSMUST00000171690/ENSMUSG00000057715, intron 1 of 7)	1	11414105	11975901	561797	+	ENSMUSG00000057715	A830018L16Rik	87192
1	11510164	11510412	249	11510236	16	4.05619	2.55447	2.11535	SPION-PEI_peak_680	Intron (ENSMUST00000171690/ENSMUSG00000057715, intron 1 of 7)	1	11414105	11975901	561797	+	ENSMUSG00000057715	A830018L16Rik	96307
1	11517398	11517742	345	11517498	27	8.85616	3.53759	6.35534	SPION-PEI_peak_681	Intron (ENSMUST00000171690/ENSMUSG00000057715, intron 2 of 7)	1	11414105	11975901	561797	+	ENSMUSG00000057715	A830018L16Rik	103637
1	11519305	11519484	180	11519398	30	11.0836	4.01554	8.44668	SPION-PEI_peak_682	Intron (ENSMUST00000171690/ENSMUSG00000057715, intron 3 of 7)	1	11414105	11975901	561797	+	ENSMUSG00000057715	A830018L16Rik	105379
1	11528774	11529331	558	11528870	17	4.92116	2.85251	2.81744	SPION-PEI_peak_683	Intron (ENSMUST00000171690/ENSMUSG00000057715, intron 3 of 7)	1	11414105	11975901	561797	+	ENSMUSG00000057715	A830018L16Rik	115226
1	11564394	11564577	184	11564495	30	10.0766	3.69267	7.49562	SPION-PEI_peak_684	Intron (ENSMUST00000171690/ENSMUSG00000057715, intron 5 of 7)	1	11414105	11975901	561797	+	ENSMUSG00000057715	A830018L16Rik	150472
1	11568866	11569040	175	11568957	37	15.4056	4.70297	12.5687	SPION-PEI_peak_685	Intron (ENSMUST00000171690/ENSMUSG00000057715, intron 5 of 7)	1	11414105	11975901	561797	+	ENSMUSG00000057715	A830018L16Rik	154935
1	11583027	11583176	150	11583161	17	4.07325	2.50174	2.12978	SPION-PEI_peak_686	Intron (ENSMUST00000171690/ENSMUSG00000057715, intron 5 of 7)	1	11414105	11975901	561797	+	ENSMUSG00000057715	A830018L16Rik	169071
1	11638125	11638337	213	11638248	14	3.31497	2.34926	1.56131	SPION-PEI_peak_687	Intron (ENSMUST00000048613/ENSMUSG00000057715, intron 7 of 13)	1	11414105	11975901	561797	+	ENSMUSG00000057715	A830018L16Rik	224232
1	11654943	11655174	232	11654975	16	3.16665	2.18509	1.4417	SPION-PEI_peak_688	Intron (ENSMUST00000048613/ENSMUSG00000057715, intron 7 of 13)	1	11414105	11975901	561797	+	ENSMUSG00000057715	A830018L16Rik	241069
1	11657859	11658016	158	11657930	29	10.742	3.99467	8.12208	SPION-PEI_peak_689	Intron (ENSMUST00000048613/ENSMUSG00000057715, intron 7 of 13)	1	11414105	11975901	561797	+	ENSMUSG00000057715	A830018L16Rik	243911
1	11671347	11671627	281	11671485	17	4.92116	2.85251	2.81744	SPION-PEI_peak_690	Intron (ENSMUST00000048613/ENSMUSG00000057715, intron 7 of 13)	1	11414105	11975901	561797	+	ENSMUSG00000057715	A830018L16Rik	257522
1	11750486	11750776	291	11750690	16	3.4711	2.30978	1.655	SPION-PEI_peak_691	Intron (ENSMUST00000048613/ENSMUSG00000057715, intron 8 of 13)	1	11414105	11975901	561797	+	ENSMUSG00000057715	A830018L16Rik	336671
1	11757664	11758036	373	11757759	29	9.88601	3.71287	7.31997	SPION-PEI_peak_692	Intron (ENSMUST00000048613/ENSMUSG00000057715, intron 8 of 13)	1	11414105	11975901	561797	+	ENSMUSG00000057715	A830018L16Rik	343931
1	11791138	11791324	187	11791214	17	3.74103	2.36842	1.87889	SPION-PEI_peak_693	Intron (ENSMUST00000048613/ENSMUSG00000057715, intron 8 of 13)	1	11414105	11975901	561797	+	ENSMUSG00000057715	A830018L16Rik	377219
1	11794352	11794505	154	11794428	17	3.97155	2.4607	2.04357	SPION-PEI_peak_694	Intron (ENSMUST00000048613/ENSMUSG00000057715, intron 8 of 13)	1	11414105	11975901	561797	+	ENSMUSG00000057715	A830018L16Rik	380400
1	11818788	11819003	216	11818919	24	8.42136	3.64166	5.95402	SPION-PEI_peak_695	Intron (ENSMUST00000048613/ENSMUSG00000057715, intron 9 of 13)	1	11414105	11975901	561797	+	ENSMUSG00000057715	A830018L16Rik	404898
1	11880225	11880447	223	11880321	24	9.27083	3.96183	6.73951	SPION-PEI_peak_696	Intron (ENSMUST00000048613/ENSMUSG00000057715, intron 10 of 13)	1	11414105	11975901	561797	+	ENSMUSG00000057715	A830018L16Rik	466342
1	11905278	11905427	150	11905349	22	6.79448	3.21005	4.46219	SPION-PEI_peak_697	Intron (ENSMUST00000048613/ENSMUSG00000057715, intron 10 of 13)	1	11414105	11975901	561797	+	ENSMUSG00000057715	A830018L16Rik	491322
1	11942937	11943138	202	11943083	16	4.38218	2.69404	2.36862	SPION-PEI_peak_698	Intron (ENSMUST00000048613/ENSMUSG00000057715, intron 11 of 13)	1	11414105	11975901	561797	+	ENSMUSG00000057715	A830018L16Rik	529033
1	11971692	11971966	275	11971871	24	8.86741	3.80807	6.36596	SPION-PEI_peak_699	Intron (ENSMUST00000048613/ENSMUSG00000057715, intron 12 of 13)	1	11414105	11975901	561797	+	ENSMUSG00000057715	A830018L16Rik	557861
1	11976484	11976693	210	11976596	31	10.2684	3.67394	7.67712	SPION-PEI_peak_700	Distal Intergenic	1	11414105	11975901	561797	+	ENSMUSG00000057715	A830018L16Rik	562588
1	12030237	12030608	372	12030303	20	5.28623	2.7907	3.13958	SPION-PEI_peak_701	Distal Intergenic	1	11414105	11975901	561797	+	ENSMUSG00000057715	A830018L16Rik	616503
1	12032505	12032784	280	12032561	19	4.29864	2.47985	2.32129	SPION-PEI_peak_702	Distal Intergenic	1	11414105	11975901	561797	+	ENSMUSG00000057715	A830018L16Rik	618679
1	12035587	12035806	220	12035617	14	3.06937	2.23881	1.36313	SPION-PEI_peak_703	Distal Intergenic	1	11414105	11975901	561797	+	ENSMUSG00000057715	A830018L16Rik	621701
1	12053584	12053829	246	12053684	20	6.36429	3.20611	4.0802	SPION-PEI_peak_704	Distal Intergenic	1	12692277	12861192	168916	+	ENSMUSG00000016918	Sulf1	-638694
1	12126525	12126712	188	12126576	16	3.48254	2.3145	1.66446	SPION-PEI_peak_705	Distal Intergenic	1	12692277	12861192	168916	+	ENSMUSG00000016918	Sulf1	-565753
1	12164494	12164650	157	12164533	14	3.37642	2.3771	1.57692	SPION-PEI_peak_706	Distal Intergenic	1	12692277	12861192	168916	+	ENSMUSG00000016918	Sulf1	-527784
1	12173822	12174070	249	12173990	19	5.44455	2.91971	3.28009	SPION-PEI_peak_707	Distal Intergenic	1	12692277	12861192	168916	+	ENSMUSG00000016918	Sulf1	-518456
1	12178405	12178643	239	12178475	15	3.77291	2.49415	1.90529	SPION-PEI_peak_708	Distal Intergenic	1	12692277	12861192	168916	+	ENSMUSG00000016918	Sulf1	-513873
1	12188688	12188990	303	12188704	17	4.52481	2.68657	2.49232	SPION-PEI_peak_709	Distal Intergenic	1	12692277	12861192	168916	+	ENSMUSG00000016918	Sulf1	-503590
1	12213728	12213992	265	12213891	29	11.2822	4.17827	8.63553	SPION-PEI_peak_710	Distal Intergenic	1	12692277	12861192	168916	+	ENSMUSG00000016918	Sulf1	-478550
1	12384591	12384872	282	12384626	14	3.03594	2.22387	1.33607	SPION-PEI_peak_711a	Distal Intergenic	1	12692277	12861192	168916	+	ENSMUSG00000016918	Sulf1	-307687
1	12384591	12384872	282	12384787	17	4.38223	2.62774	2.36862	SPION-PEI_peak_711b	Distal Intergenic	1	12692277	12861192	168916	+	ENSMUSG00000016918	Sulf1	-307687
1	12438384	12438663	280	12438494	19	4.95472	2.72851	2.84682	SPION-PEI_peak_712	Distal Intergenic	1	12692277	12861192	168916	+	ENSMUSG00000016918	Sulf1	-253894
1	12446278	12446567	290	12446334	18	5.48265	3.01099	3.29808	SPION-PEI_peak_713	Distal Intergenic	1	12692277	12861192	168916	+	ENSMUSG00000016918	Sulf1	-246000
1	12454545	12454872	328	12454695	28	11.4378	4.33807	8.78014	SPION-PEI_peak_714	Distal Intergenic	1	12692277	12861192	168916	+	ENSMUSG00000016918	Sulf1	-237733
1	12464371	12464679	309	12464428	19	6.06559	3.16946	3.80847	SPION-PEI_peak_715	Distal Intergenic	1	12692277	12861192	168916	+	ENSMUSG00000016918	Sulf1	-227907
1	12475229	12475501	273	12475464	17	3.83626	2.40642	1.95504	SPION-PEI_peak_716	Distal Intergenic	1	12692277	12861192	168916	+	ENSMUSG00000016918	Sulf1	-217049
1	12510908	12511355	448	12510982	26	8.47878	3.49063	6.00769	SPION-PEI_peak_717a	Distal Intergenic	1	12692277	12861192	168916	+	ENSMUSG00000016918	Sulf1	-181370
1	12510908	12511355	448	12511245	22	6.08114	2.95061	3.82277	SPION-PEI_peak_717b	Distal Intergenic	1	12692277	12861192	168916	+	ENSMUSG00000016918	Sulf1	-181370
1	12520601	12520777	177	12520767	18	4.06133	2.44216	2.11947	SPION-PEI_peak_718	Distal Intergenic	1	12692277	12861192	168916	+	ENSMUSG00000016918	Sulf1	-171677
1	12538109	12538258	150	12538183	18	3.89432	2.37797	1.97829	SPION-PEI_peak_719	Distal Intergenic	1	12692277	12861192	168916	+	ENSMUSG00000016918	Sulf1	-154169
1	12557981	12558135	155	12558059	20	5.51454	2.87671	3.32643	SPION-PEI_peak_720a	Distal Intergenic	1	12692277	12861192	168916	+	ENSMUSG00000016918	Sulf1	-134297
1	12557981	12558135	155	12558102	19	4.95472	2.72851	2.84682	SPION-PEI_peak_720b	Distal Intergenic	1	12692277	12861192	168916	+	ENSMUSG00000016918	Sulf1	-134297
1	12567210	12567514	305	12567274	16	3.73246	2.41821	1.87193	SPION-PEI_peak_721	Distal Intergenic	1	12692277	12861192	168916	+	ENSMUSG00000016918	Sulf1	-125068
1	12575892	12576162	271	12576099	15	3.19227	2.24247	1.46223	SPION-PEI_peak_722	Distal Intergenic	1	12692277	12861192	168916	+	ENSMUSG00000016918	Sulf1	-116386
1	12578540	12578727	188	12578624	21	5.90128	2.95302	3.67388	SPION-PEI_peak_723	Distal Intergenic	1	12692277	12861192	168916	+	ENSMUSG00000016918	Sulf1	-113738
1	12593064	12593213	150	12593188	17	4.74884	2.77992	2.68668	SPION-PEI_peak_724	Distal Intergenic	1	12692277	12861192	168916	+	ENSMUSG00000016918	Sulf1	-99214
1	12623289	12623473	185	12623376	21	5.51467	2.8115	3.32643	SPION-PEI_peak_725	Distal Intergenic	1	12692277	12861192	168916	+	ENSMUSG00000016918	Sulf1	-68989
1	12737854	12738033	180	12737947	22	6.72237	3.18339	4.39606	SPION-PEI_peak_726	Intron (ENSMUST00000177608/ENSMUSG00000016918, intron 2 of 21)	1	12692277	12861192	168916	+	ENSMUSG00000016918	Sulf1	45756
1	12778068	12778283	216	12778097	17	3.05455	2.09913	1.35138	SPION-PEI_peak_727	Intron (ENSMUST00000177608/ENSMUSG00000016918, intron 2 of 21)	1	12692277	12861192	168916	+	ENSMUSG00000016918	Sulf1	86006
1	12790992	12791161	170	12791084	22	5.84797	2.86783	3.62596	SPION-PEI_peak_728	Intron (ENSMUST00000177608/ENSMUSG00000016918, intron 4 of 21)	1	12692277	12861192	168916	+	ENSMUSG00000016918	Sulf1	98884
1	12808332	12808481	150	12808391	22	4.97315	2.56553	2.86309	SPION-PEI_peak_729	Intron (ENSMUST00000177608/ENSMUSG00000016918, intron 7 of 21)	1	12692277	12861192	168916	+	ENSMUSG00000016918	Sulf1	116204
1	12841815	12842105	291	12842007	39	10.8699	3.3264	8.24368	SPION-PEI_peak_730	Intron (ENSMUST00000177608/ENSMUSG00000016918, intron 17 of 21)	1	12692277	12861192	168916	+	ENSMUSG00000016918	Sulf1	149828
1	12843828	12844011	184	12843913	28	5.66181	2.50865	3.4586	SPION-PEI_peak_731	Intron (ENSMUST00000177608/ENSMUSG00000016918, intron 18 of 21)	1	12866549	12992650	126102	-	ENSMUSG00000025938	Slco5a1	148823
1	12850914	12851440	527	12851081	60	25.6118	5.2428	22.4485	SPION-PEI_peak_732a	3' UTR	1	12866549	12992650	126102	-	ENSMUSG00000025938	Slco5a1	141737
1	12850914	12851440	527	12851365	27	5.14928	2.40343	3.01863	SPION-PEI_peak_732b	3' UTR	1	12866549	12992650	126102	-	ENSMUSG00000025938	Slco5a1	141737
1	12856436	12856592	157	12856510	22	5.0628	2.59594	2.94206	SPION-PEI_peak_733	Intron (ENSMUST00000177608/ENSMUSG00000016918, intron 21 of 21)	1	12866549	12992650	126102	-	ENSMUSG00000025938	Slco5a1	136215
1	12885998	12886269	272	12886046	16	4.38218	2.69404	2.36862	SPION-PEI_peak_734	Intron (ENSMUST00000188454/ENSMUSG00000025938, intron 4 of 9)	1	12866549	12992650	126102	-	ENSMUSG00000025938	Slco5a1	106653
1	12894249	12894398	150	12894340	22	7.93383	3.64488	5.49849	SPION-PEI_peak_735	Intron (ENSMUST00000188454/ENSMUSG00000025938, intron 4 of 9)	1	12866549	12992650	126102	-	ENSMUSG00000025938	Slco5a1	98402
1	12906565	12906878	314	12906793	19	3.87734	2.32423	1.96374	SPION-PEI_peak_736	Intron (ENSMUST00000188454/ENSMUSG00000025938, intron 5 of 9)	1	12866549	12992650	126102	-	ENSMUSG00000025938	Slco5a1	86086
1	12908630	12908864	235	12908703	18	3.13372	2.09136	1.41519	SPION-PEI_peak_737	Intron (ENSMUST00000188454/ENSMUSG00000025938, intron 5 of 9)	1	12866549	12992650	126102	-	ENSMUSG00000025938	Slco5a1	84021
1	12930606	12930830	225	12930731	18	5.48265	3.01099	3.29808	SPION-PEI_peak_738	Intron (ENSMUST00000188454/ENSMUSG00000025938, intron 6 of 9)	1	12866549	12992650	126102	-	ENSMUSG00000025938	Slco5a1	62045
1	12960733	12960939	207	12960833	28	11.8526	4.48916	9.17554	SPION-PEI_peak_739	Intron (ENSMUST00000188454/ENSMUSG00000025938, intron 8 of 9)	1	12866549	12992650	126102	-	ENSMUSG00000025938	Slco5a1	31918
1	12979778	12979972	195	12979883	29	10.2577	3.83387	7.66699	SPION-PEI_peak_740	Intron (ENSMUST00000188454/ENSMUSG00000025938, intron 8 of 9)	1	12866549	12992650	126102	-	ENSMUSG00000025938	Slco5a1	12873
1	12990115	12990275	161	12990200	28	6.68482	2.79923	4.36161	SPION-PEI_peak_741	Promoter (2-3kb)	1	12866549	12992650	126102	-	ENSMUSG00000025938	Slco5a1	2536
1	12990496	12990645	150	12990569	23	4.31713	2.30658	2.33691	SPION-PEI_peak_742	Promoter (2-3kb)	1	12866549	12992650	126102	-	ENSMUSG00000025938	Slco5a1	2155
1	13003187	13003356	170	13003309	20	5.30111	2.79627	3.15294	SPION-PEI_peak_743	Distal Intergenic	1	12866549	12992650	126102	-	ENSMUSG00000025938	Slco5a1	-10706
1	13014073	13014341	269	13014145	24	8.66299	3.73134	6.17388	SPION-PEI_peak_744	Distal Intergenic	1	12866549	12992650	126102	-	ENSMUSG00000025938	Slco5a1	-21691
1	13032885	13033127	243	13032976	19	4.14109	2.42131	2.18734	SPION-PEI_peak_745	Distal Intergenic	1	12866549	12992650	126102	-	ENSMUSG00000025938	Slco5a1	-40477
1	13050929	13051097	169	13050963	19	4.01263	2.37389	2.07849	SPION-PEI_peak_746	Distal Intergenic	1	12866549	12992650	126102	-	ENSMUSG00000025938	Slco5a1	-58447
1	13052131	13052469	339	13052205	25	7.12143	3.10819	4.76284	SPION-PEI_peak_747a	Distal Intergenic	1	12866549	12992650	126102	-	ENSMUSG00000025938	Slco5a1	-59819
1	13052131	13052469	339	13052387	17	3.17059	2.14413	1.44472	SPION-PEI_peak_747b	Distal Intergenic	1	12866549	12992650	126102	-	ENSMUSG00000025938	Slco5a1	-59819
1	13059049	13059198	150	13059122	23	5.68064	2.75072	3.47555	SPION-PEI_peak_748	Distal Intergenic	1	12866549	12992650	126102	-	ENSMUSG00000025938	Slco5a1	-66548
1	13064064	13064386	323	13064224	24	5.74056	2.71592	3.52939	SPION-PEI_peak_749	Distal Intergenic	1	13113457	13127163	13707	-	ENSMUSG00000042414	Prdm14	63100
1	13070719	13070900	182	13070798	21	4.58784	2.48307	2.54688	SPION-PEI_peak_750	Distal Intergenic	1	13113457	13127163	13707	-	ENSMUSG00000042414	Prdm14	56445
1	13089983	13090186	204	13090082	23	7.22028	3.28767	4.8539	SPION-PEI_peak_751	Distal Intergenic	1	13113457	13127163	13707	-	ENSMUSG00000042414	Prdm14	37181
1	13134493	13134726	234	13134578	20	3.72366	2.22694	1.86437	SPION-PEI_peak_752	Distal Intergenic	1	13113457	13127163	13707	-	ENSMUSG00000042414	Prdm14	-7563
1	13147634	13147794	161	13147770	24	4.42766	2.30309	2.40803	SPION-PEI_peak_753	Intron (ENSMUST00000081713/ENSMUSG00000005886, intron 2 of 21)	1	13113457	13127163	13707	-	ENSMUSG00000042414	Prdm14	-20631
1	13190251	13190697	447	13190324	22	4.97315	2.56553	2.86309	SPION-PEI_peak_754a	Intron (ENSMUST00000081713/ENSMUSG00000005886, intron 18 of 21)	1	13113457	13127163	13707	-	ENSMUSG00000042414	Prdm14	-63534
1	13190251	13190697	447	13190636	25	6.42467	2.88089	4.13533	SPION-PEI_peak_754b	Intron (ENSMUST00000081713/ENSMUSG00000005886, intron 18 of 21)	1	13113457	13127163	13707	-	ENSMUSG00000042414	Prdm14	-63534
1	13214050	13214253	204	13214128	21	7.29203	3.48641	4.91091	SPION-PEI_peak_755	Intron (ENSMUST00000081713/ENSMUSG00000005886, intron 18 of 21)	1	13113457	13127163	13707	-	ENSMUSG00000042414	Prdm14	-87090
1	13214760	13215116	357	13214856	17	4.92116	2.85251	2.81744	SPION-PEI_peak_756a	Intron (ENSMUST00000081713/ENSMUSG00000005886, intron 18 of 21)	1	13113457	13127163	13707	-	ENSMUSG00000042414	Prdm14	-87953
1	13214760	13215116	357	13215025	22	7.91216	3.63636	5.48581	SPION-PEI_peak_756b	Intron (ENSMUST00000081713/ENSMUSG00000005886, intron 18 of 21)	1	13113457	13127163	13707	-	ENSMUSG00000042414	Prdm14	-87953
1	13219086	13219523	438	13219159	19	5.01307	2.75103	2.89809	SPION-PEI_peak_757	Intron (ENSMUST00000081713/ENSMUSG00000005886, intron 18 of 21)	1	13113457	13127163	13707	-	ENSMUSG00000042414	Prdm14	-92360
1	13224919	13225291	373	13225009	17	4.92116	2.85251	2.81744	SPION-PEI_peak_758	Intron (ENSMUST00000081713/ENSMUSG00000005886, intron 20 of 21)	1	13113457	13127163	13707	-	ENSMUSG00000042414	Prdm14	-98128
1	13232943	13233186	244	13233075	24	7.24295	3.21958	4.87465	SPION-PEI_peak_759	Intron (ENSMUST00000081713/ENSMUSG00000005886, intron 20 of 21)	1	13113457	13127163	13707	-	ENSMUSG00000042414	Prdm14	-106023
1	13240435	13240642	208	13240526	15	3.03136	2.17391	1.33271	SPION-PEI_peak_760	Intron (ENSMUST00000081713/ENSMUSG00000005886, intron 20 of 21)	1	13113457	13127163	13707	-	ENSMUSG00000042414	Prdm14	-113479
1	13242265	13242414	150	13242330	19	5.20825	2.82686	3.0708	SPION-PEI_peak_761	Intron (ENSMUST00000081713/ENSMUSG00000005886, intron 20 of 21)	1	13113457	13127163	13707	-	ENSMUSG00000042414	Prdm14	-115251
1	13258575	13258724	150	13258631	19	3.61066	2.22717	1.7711	SPION-PEI_peak_762	Intron (ENSMUST00000081713/ENSMUSG00000005886, intron 20 of 21)	1	13139105	13374083	234979	-	ENSMUSG00000005886	Ncoa2	115509
1	13259518	13259758	241	13259587	19	3.72555	2.26886	1.86602	SPION-PEI_peak_763	Intron (ENSMUST00000081713/ENSMUSG00000005886, intron 20 of 21)	1	13139105	13374083	234979	-	ENSMUSG00000005886	Ncoa2	114566
1	13266720	13267035	316	13266864	32	10.3797	3.63236	7.78259	SPION-PEI_peak_764	Intron (ENSMUST00000081713/ENSMUSG00000005886, intron 20 of 21)	1	13139105	13374083	234979	-	ENSMUSG00000005886	Ncoa2	107364
1	13269229	13269569	341	13269488	24	5.61884	2.67666	3.42026	SPION-PEI_peak_765	Intron (ENSMUST00000081713/ENSMUSG00000005886, intron 20 of 21)	1	13139105	13374083	234979	-	ENSMUSG00000005886	Ncoa2	104855
1	13278599	13278787	189	13278687	17	3.30145	2.19512	1.55069	SPION-PEI_peak_766	Intron (ENSMUST00000081713/ENSMUSG00000005886, intron 20 of 21)	1	13139105	13374083	234979	-	ENSMUSG00000005886	Ncoa2	95485
1	13288256	13288718	463	13288434	32	9.22533	3.3	6.70214	SPION-PEI_peak_767	Intron (ENSMUST00000081713/ENSMUSG00000005886, intron 21 of 21)	1	13139105	13374083	234979	-	ENSMUSG00000005886	Ncoa2	85828
1	13301606	13302054	449	13301787	47	16.1405	4.08337	13.2751	SPION-PEI_peak_768	Intron (ENSMUST00000081713/ENSMUSG00000005886, intron 21 of 21)	1	13139105	13374083	234979	-	ENSMUSG00000005886	Ncoa2	72478
1	13314128	13314437	310	13314294	53	18.6119	4.24195	15.6583	SPION-PEI_peak_769	Intron (ENSMUST00000081713/ENSMUSG00000005886, intron 21 of 21)	1	13139105	13374083	234979	-	ENSMUSG00000005886	Ncoa2	59956
1	13314580	13315127	548	13314659	29	5.30029	2.37342	3.15243	SPION-PEI_peak_770a	Intron (ENSMUST00000081713/ENSMUSG00000005886, intron 21 of 21)	1	13139105	13374083	234979	-	ENSMUSG00000005886	Ncoa2	59504
1	13314580	13315127	548	13314867	35	8.22976	2.88231	5.77494	SPION-PEI_peak_770b	Intron (ENSMUST00000081713/ENSMUSG00000005886, intron 21 of 21)	1	13139105	13374083	234979	-	ENSMUSG00000005886	Ncoa2	59504
1	13330272	13330433	162	13330354	19	3.42075	2.15866	1.61387	SPION-PEI_peak_771	Intron (ENSMUST00000081713/ENSMUSG00000005886, intron 21 of 21)	1	13139105	13374083	234979	-	ENSMUSG00000005886	Ncoa2	43812
1	13342314	13342588	275	13342513	17	4.43863	2.65096	2.41734	SPION-PEI_peak_772	Intron (ENSMUST00000081713/ENSMUSG00000005886, intron 21 of 21)	1	13139105	13374083	234979	-	ENSMUSG00000005886	Ncoa2	31770
1	13347060	13347294	235	13347160	20	5.48345	2.86494	3.29865	SPION-PEI_peak_773	Intron (ENSMUST00000081713/ENSMUSG00000005886, intron 21 of 21)	1	13139105	13374083	234979	-	ENSMUSG00000005886	Ncoa2	27024
1	13372265	13373463	1199	13372580	179	94.5834	7.54875	90.1529	SPION-PEI_peak_774a	Promoter (1-2kb)	1	13139105	13374083	234979	-	ENSMUSG00000005886	Ncoa2	1819
1	13372265	13373463	1199	13372846	144	65.0436	6.11556	61.0695	SPION-PEI_peak_774b	Promoter (1-2kb)	1	13139105	13374083	234979	-	ENSMUSG00000005886	Ncoa2	1819
1	13372265	13373463	1199	13373363	70	15.6343	3.03484	12.789	SPION-PEI_peak_774c	Promoter (1-2kb)	1	13139105	13374083	234979	-	ENSMUSG00000005886	Ncoa2	1819
1	13373619	13373866	248	13373785	53	8.14736	2.33817	5.69793	SPION-PEI_peak_775	Promoter (<=1kb)	1	13139105	13374083	234979	-	ENSMUSG00000005886	Ncoa2	465
1	13374058	13374687	630	13374162	56	9.6276	2.50715	7.07603	SPION-PEI_peak_776a	Promoter (<=1kb)	1	13139105	13374083	234979	-	ENSMUSG00000005886	Ncoa2	0
1	13374058	13374687	630	13374385	53	8.48995	2.39256	6.01798	SPION-PEI_peak_776b	Promoter (<=1kb)	1	13139105	13374083	234979	-	ENSMUSG00000005886	Ncoa2	0
1	13374058	13374687	630	13374568	54	9.03584	2.4581	6.52401	SPION-PEI_peak_776c	Promoter (<=1kb)	1	13139105	13374083	234979	-	ENSMUSG00000005886	Ncoa2	0
1	13383833	13384083	251	13383848	16	3.85835	2.47093	1.95504	SPION-PEI_peak_777	Distal Intergenic	1	13139105	13374083	234979	-	ENSMUSG00000005886	Ncoa2	-10000
1	13400350	13400686	337	13400423	20	4.82089	2.61845	2.74947	SPION-PEI_peak_778	Distal Intergenic	1	13139105	13374083	234979	-	ENSMUSG00000005886	Ncoa2	-26603
1	13417980	13418185	206	13418092	20	5.31603	2.80187	3.16605	SPION-PEI_peak_779	Distal Intergenic	1	13139105	13374083	234979	-	ENSMUSG00000005886	Ncoa2	-44102
1	13426423	13427194	772	13426585	59	27.7785	5.82524	24.5569	SPION-PEI_peak_780a	Distal Intergenic	1	13139105	13374083	234979	-	ENSMUSG00000005886	Ncoa2	-53111
1	13426423	13427194	772	13426803	30	7.79945	3.0141	5.38125	SPION-PEI_peak_780b	Distal Intergenic	1	13139105	13374083	234979	-	ENSMUSG00000005886	Ncoa2	-53111
1	13426423	13427194	772	13427007	33	9.46562	3.30579	6.92321	SPION-PEI_peak_780c	Distal Intergenic	1	13139105	13374083	234979	-	ENSMUSG00000005886	Ncoa2	-53111
1	13433262	13433473	212	13433330	15	3.65567	2.44275	1.80813	SPION-PEI_peak_781	Distal Intergenic	1	13139105	13374083	234979	-	ENSMUSG00000005886	Ncoa2	-59390
1	13433599	13433779	181	13433724	17	4.59809	2.71698	2.55575	SPION-PEI_peak_782	Distal Intergenic	1	13139105	13374083	234979	-	ENSMUSG00000005886	Ncoa2	-59696
1	13438548	13438750	203	13438610	14	3.03594	2.22387	1.33607	SPION-PEI_peak_783	Distal Intergenic	1	13139105	13374083	234979	-	ENSMUSG00000005886	Ncoa2	-64667
1	13463892	13464115	224	13463964	20	4.37649	2.45758	2.36862	SPION-PEI_peak_784	Distal Intergenic	1	13139105	13374083	234979	-	ENSMUSG00000005886	Ncoa2	-90032
1	13486206	13486443	238	13486335	16	4.38218	2.69404	2.36862	SPION-PEI_peak_785	Distal Intergenic	1	13564698	13589910	25213	-	ENSMUSG00000025935	Tram1	103705
1	13492792	13492941	150	13492875	20	5.01242	2.68886	2.89768	SPION-PEI_peak_786	Distal Intergenic	1	13564698	13589910	25213	-	ENSMUSG00000025935	Tram1	97119
1	13499483	13499675	193	13499563	27	7.93274	3.23699	5.49849	SPION-PEI_peak_787	Distal Intergenic	1	13564698	13589910	25213	-	ENSMUSG00000025935	Tram1	90428
1	13533346	13533554	209	13533457	26	8.45891	3.48387	5.98909	SPION-PEI_peak_788	Distal Intergenic	1	13564698	13589910	25213	-	ENSMUSG00000025935	Tram1	56565
1	13542886	13543079	194	13542984	25	6.1623	2.7972	3.89665	SPION-PEI_peak_789	Distal Intergenic	1	13564698	13589910	25213	-	ENSMUSG00000025935	Tram1	47025
1	13543937	13544109	173	13544017	23	4.91275	2.4974	2.81744	SPION-PEI_peak_790	Distal Intergenic	1	13564698	13589910	25213	-	ENSMUSG00000025935	Tram1	45974
1	13559590	13559890	301	13559694	15	3.86684	2.53557	1.95504	SPION-PEI_peak_791	Distal Intergenic	1	13564698	13589910	25213	-	ENSMUSG00000025935	Tram1	30321
1	13589179	13589595	417	13589381	70	29.6517	5.30841	26.3819	SPION-PEI_peak_792	Promoter (<=1kb)	1	13564698	13589910	25213	-	ENSMUSG00000025935	Tram1	732
1	13589733	13589892	160	13589806	43	11.8445	3.34601	9.16787	SPION-PEI_peak_793	Promoter (<=1kb)	1	13564698	13589910	25213	-	ENSMUSG00000025935	Tram1	178
1	13600843	13601175	333	13601064	52	20.0011	4.61472	17.0026	SPION-PEI_peak_794	Distal Intergenic	1	13564698	13589910	25213	-	ENSMUSG00000025935	Tram1	-11265
1	13615672	13615877	206	13615799	21	5.88522	2.94709	3.65919	SPION-PEI_peak_795	Distal Intergenic	1	13564698	13589910	25213	-	ENSMUSG00000025935	Tram1	-25967
1	13619373	13619728	356	13619581	17	3.99671	2.47083	2.06502	SPION-PEI_peak_796	Distal Intergenic	1	13564698	13589910	25213	-	ENSMUSG00000025935	Tram1	-29818
1	13639575	13639800	226	13639683	42	15.7334	4.34563	12.8843	SPION-PEI_peak_797	Intron (ENSMUST00000027071/ENSMUSG00000025937, intron 4 of 6)	1	13623330	13660546	37217	-	ENSMUSG00000025937	Lactb2	20972
1	13648052	13648247	196	13648163	21	6.60686	3.21873	4.30102	SPION-PEI_peak_798	Intron (ENSMUST00000027071/ENSMUSG00000025937, intron 5 of 6)	1	13623330	13660546	37217	-	ENSMUSG00000025937	Lactb2	12495
1	13659575	13659737	163	13659654	41	5.42503	2.09633	3.26291	SPION-PEI_peak_799	Promoter (<=1kb)	1	13623330	13660546	37217	-	ENSMUSG00000025937	Lactb2	972
1	13659883	13660946	1064	13660227	85	28.618	4.30862	25.3745	SPION-PEI_peak_800a	Promoter (<=1kb)	1	13623330	13660546	37217	-	ENSMUSG00000025937	Lactb2	0
1	13659883	13660946	1064	13660615	174	102.24	8.72165	97.7046	SPION-PEI_peak_800b	Promoter (<=1kb)	1	13623330	13660546	37217	-	ENSMUSG00000025937	Lactb2	0
1	13667174	13667354	181	13667261	24	5.93573	2.77932	3.705	SPION-PEI_peak_801	Promoter (1-2kb)	1	13668771	13701723	32953	+	ENSMUSG00000067813	Xkr9	-1598
1	13678080	13678229	150	13678163	20	4.41278	2.47059	2.39503	SPION-PEI_peak_802	Intron (ENSMUST00000088542/ENSMUSG00000067813, intron 2 of 3)	1	13668771	13701723	32953	+	ENSMUSG00000067813	Xkr9	9458
1	13696768	13697067	300	13696877	27	8.14764	3.30579	5.69814	SPION-PEI_peak_803	Intron (ENSMUST00000088542/ENSMUSG00000067813, intron 3 of 3)	1	13668771	13701723	32953	+	ENSMUSG00000067813	Xkr9	28296
1	13699729	13699914	186	13699821	41	16.5016	4.63832	13.6233	SPION-PEI_peak_804	Intron (ENSMUST00000088542/ENSMUSG00000067813, intron 3 of 3)	1	13668771	13701723	32953	+	ENSMUSG00000067813	Xkr9	31143
1	13783198	13783495	298	13783482	17	4.51031	2.68057	2.47989	SPION-PEI_peak_805	Distal Intergenic	1	13668771	13701723	32953	+	ENSMUSG00000067813	Xkr9	114724
1	13789293	13789502	210	13789396	43	24.4891	6.875	21.3566	SPION-PEI_peak_806	Distal Intergenic	1	13668771	13701723	32953	+	ENSMUSG00000067813	Xkr9	120731
1	13806728	13807120	393	13806983	19	5.52611	2.95203	3.33692	SPION-PEI_peak_807	Distal Intergenic	1	13668771	13701723	32953	+	ENSMUSG00000067813	Xkr9	138349
1	13808721	13808884	164	13808809	23	7.74598	3.48078	5.3317	SPION-PEI_peak_808	Distal Intergenic	1	13668771	13701723	32953	+	ENSMUSG00000067813	Xkr9	140113
1	13810566	13810742	177	13810666	20	6.66901	3.32793	4.34704	SPION-PEI_peak_809	Distal Intergenic	1	13668771	13701723	32953	+	ENSMUSG00000067813	Xkr9	141971
1	13833425	13833585	161	13833567	20	4.25784	2.41518	2.28686	SPION-PEI_peak_810	Distal Intergenic	1	13668771	13701723	32953	+	ENSMUSG00000067813	Xkr9	164814
1	13836770	13836919	150	13836890	20	4.16539	2.3823	2.20797	SPION-PEI_peak_811	Distal Intergenic	1	13668771	13701723	32953	+	ENSMUSG00000067813	Xkr9	168148
1	13858208	13858377	170	13858283	26	5.51845	2.55078	3.32999	SPION-PEI_peak_812	Distal Intergenic	1	13668771	13701723	32953	+	ENSMUSG00000067813	Xkr9	189606
1	13873944	13874497	554	13874140	61	32.9807	6.90423	29.6294	SPION-PEI_peak_813a	Distal Intergenic	1	13668771	13701723	32953	+	ENSMUSG00000067813	Xkr9	205726
1	13873944	13874497	554	13874396	25	6.69976	2.96973	4.37533	SPION-PEI_peak_813b	Distal Intergenic	1	13668771	13701723	32953	+	ENSMUSG00000067813	Xkr9	205726
1	13902776	13902931	156	13902861	22	6.94152	3.26473	4.59737	SPION-PEI_peak_814	Distal Intergenic	1	13668771	13701723	32953	+	ENSMUSG00000067813	Xkr9	234160
1	13915115	13915759	645	13915188	20	3.35729	2.1	1.57692	SPION-PEI_peak_815a	Distal Intergenic	1	13668771	13701723	32953	+	ENSMUSG00000067813	Xkr9	246988
1	13915115	13915759	645	13915442	59	28.5794	6.01805	25.3367	SPION-PEI_peak_815b	Distal Intergenic	1	13668771	13701723	32953	+	ENSMUSG00000067813	Xkr9	246988
1	13925365	13925574	210	13925456	26	7.70885	3.23353	5.29715	SPION-PEI_peak_816	Distal Intergenic	1	13668771	13701723	32953	+	ENSMUSG00000067813	Xkr9	256803
1	13941025	13941446	422	13941141	24	6.10894	2.83607	3.84816	SPION-PEI_peak_817	Distal Intergenic	1	13668771	13701723	32953	+	ENSMUSG00000067813	Xkr9	272675
1	13948586	13948792	207	13948754	18	4.61152	2.65734	2.56751	SPION-PEI_peak_818	Distal Intergenic	1	13668771	13701723	32953	+	ENSMUSG00000067813	Xkr9	280021
1	13956106	13956263	158	13956166	18	5.16714	2.88097	3.0344	SPION-PEI_peak_819	Distal Intergenic	1	13668771	13701723	32953	+	ENSMUSG00000067813	Xkr9	287492
1	13973467	13974047	581	13973651	21	6.4975	3.1769	4.20148	SPION-PEI_peak_820a	Distal Intergenic	1	13668771	13701723	32953	+	ENSMUSG00000067813	Xkr9	305276
1	13973467	13974047	581	13973939	23	7.58539	3.42124	5.18279	SPION-PEI_peak_820b	Distal Intergenic	1	13668771	13701723	32953	+	ENSMUSG00000067813	Xkr9	305276
1	14020872	14021045	174	14020966	19	6.06559	3.16946	3.80847	SPION-PEI_peak_821	Distal Intergenic	1	14168954	14310235	141282	-	ENSMUSG00000025932	Eya1	289364
1	14027410	14027559	150	14027529	18	5.48265	3.01099	3.29808	SPION-PEI_peak_822	Distal Intergenic	1	14168954	14310235	141282	-	ENSMUSG00000025932	Eya1	282826
1	14034050	14034233	184	14034152	23	8.59367	3.80335	6.1087	SPION-PEI_peak_823	Distal Intergenic	1	14168954	14310235	141282	-	ENSMUSG00000025932	Eya1	276186
1	14054188	14054337	150	14054299	19	6.06559	3.16946	3.80847	SPION-PEI_peak_824	Distal Intergenic	1	14168954	14310235	141282	-	ENSMUSG00000025932	Eya1	256048
1	14055460	14055701	242	14055571	19	6.06559	3.16946	3.80847	SPION-PEI_peak_825	Distal Intergenic	1	14168954	14310235	141282	-	ENSMUSG00000025932	Eya1	254776
1	14061739	14061965	227	14061957	18	4.5143	2.61888	2.4832	SPION-PEI_peak_826	Distal Intergenic	1	14168954	14310235	141282	-	ENSMUSG00000025932	Eya1	248497
1	14094009	14094257	249	14094157	17	4.61291	2.72315	2.56827	SPION-PEI_peak_827	Distal Intergenic	1	14168954	14310235	141282	-	ENSMUSG00000025932	Eya1	216227
1	14095385	14095607	223	14095485	27	9.03986	3.59897	6.52767	SPION-PEI_peak_828	Distal Intergenic	1	14168954	14310235	141282	-	ENSMUSG00000025932	Eya1	214851
1	14120976	14121236	261	14121008	14	3.37642	2.3771	1.57692	SPION-PEI_peak_829	Distal Intergenic	1	14168954	14310235	141282	-	ENSMUSG00000025932	Eya1	189260
1	14162866	14163069	204	14162955	17	3.11201	2.12139	1.3977	SPION-PEI_peak_830	Distal Intergenic	1	14168954	14310235	141282	-	ENSMUSG00000025932	Eya1	147370
1	14202313	14202822	510	14202708	23	5.18499	2.58621	3.04985	SPION-PEI_peak_831	Intron (ENSMUST00000027066/ENSMUSG00000025932, intron 6 of 17)	1	14168954	14310235	141282	-	ENSMUSG00000025932	Eya1	107923
1	14224680	14224829	150	14224752	22	5.97102	2.91139	3.73664	SPION-PEI_peak_832	Intron (ENSMUST00000027066/ENSMUSG00000025932, intron 7 of 17)	1	14168954	14310235	141282	-	ENSMUSG00000025932	Eya1	85556
1	14267239	14267388	150	14267268	17	3.77644	2.38253	1.90824	SPION-PEI_peak_833	Intron (ENSMUST00000027066/ENSMUSG00000025932, intron 11 of 17)	1	14168954	14310235	141282	-	ENSMUSG00000025932	Eya1	42997
1	14268221	14268441	221	14268303	20	5.16892	2.74689	3.03585	SPION-PEI_peak_834	Intron (ENSMUST00000027066/ENSMUSG00000025932, intron 11 of 17)	1	14168954	14310235	141282	-	ENSMUSG00000025932	Eya1	42015
1	14302667	14302912	246	14302738	16	3.64704	2.38262	1.80086	SPION-PEI_peak_835	5' UTR	1	14168954	14310235	141282	-	ENSMUSG00000025932	Eya1	7569
1	14309690	14309881	192	14309808	22	7.93383	3.64488	5.49849	SPION-PEI_peak_836	Promoter (<=1kb)	1	14168954	14310235	141282	-	ENSMUSG00000025932	Eya1	546
1	14316041	14316211	171	14316129	18	5.16714	2.88097	3.0344	SPION-PEI_peak_837	Distal Intergenic	1	14168954	14310235	141282	-	ENSMUSG00000025932	Eya1	-5976
1	14316720	14316971	252	14316786	14	3.3272	2.35479	1.57093	SPION-PEI_peak_838	Distal Intergenic	1	14168954	14310235	141282	-	ENSMUSG00000025932	Eya1	-6736
1	14359921	14360368	448	14359998	20	4.99846	2.68371	2.8852	SPION-PEI_peak_839a	Distal Intergenic	1	14168954	14310235	141282	-	ENSMUSG00000025932	Eya1	-50133
1	14359921	14360368	448	14360289	23	6.73758	3.11486	4.41006	SPION-PEI_peak_839b	Distal Intergenic	1	14168954	14310235	141282	-	ENSMUSG00000025932	Eya1	-50133
1	14381929	14382343	415	14382245	29	10.9344	4.05954	8.30493	SPION-PEI_peak_840	Distal Intergenic	1	14168954	14310235	141282	-	ENSMUSG00000025932	Eya1	-72108
1	14412207	14412461	255	14412395	18	4.9942	2.81065	2.88172	SPION-PEI_peak_841	Distal Intergenic	1	14168954	14310235	141282	-	ENSMUSG00000025932	Eya1	-102226
1	14424352	14424710	359	14424545	19	4.96923	2.73411	2.85964	SPION-PEI_peak_842	Distal Intergenic	1	14168954	14310235	141282	-	ENSMUSG00000025932	Eya1	-114475
1	14442794	14443063	270	14442836	14	3.37642	2.3771	1.57692	SPION-PEI_peak_843	Distal Intergenic	1	14168954	14310235	141282	-	ENSMUSG00000025932	Eya1	-132828
1	14473488	14473637	150	14473562	15	3.53017	2.38806	1.7038	SPION-PEI_peak_844	Distal Intergenic	1	14168954	14310235	141282	-	ENSMUSG00000025932	Eya1	-163402
1	14474554	14474818	265	14474734	19	6.06559	3.16946	3.80847	SPION-PEI_peak_845	Distal Intergenic	1	14168954	14310235	141282	-	ENSMUSG00000025932	Eya1	-164583
1	14475929	14476106	178	14475978	14	3.37642	2.3771	1.57692	SPION-PEI_peak_846	Distal Intergenic	1	14168954	14310235	141282	-	ENSMUSG00000025932	Eya1	-165871
1	14484164	14484887	724	14484311	105	67.7182	9.50247	63.6997	SPION-PEI_peak_847a	Distal Intergenic	1	14168954	14310235	141282	-	ENSMUSG00000025932	Eya1	-174652
1	14484164	14484887	724	14484719	112	73.7277	9.87762	69.6117	SPION-PEI_peak_847b	Distal Intergenic	1	14168954	14310235	141282	-	ENSMUSG00000025932	Eya1	-174652
1	14498981	14499334	354	14499092	26	6.24763	2.77065	3.97414	SPION-PEI_peak_848	Distal Intergenic	1	14168954	14310235	141282	-	ENSMUSG00000025932	Eya1	-189099
1	14506511	14507331	821	14506781	41	13.9083	3.95108	11.1335	SPION-PEI_peak_849a	Distal Intergenic	1	14168954	14310235	141282	-	ENSMUSG00000025932	Eya1	-197096
1	14506511	14507331	821	14506936	42	14.5837	4.05087	11.7799	SPION-PEI_peak_849b	Distal Intergenic	1	14168954	14310235	141282	-	ENSMUSG00000025932	Eya1	-197096
1	14506511	14507331	821	14507302	24	4.58635	2.35183	2.54566	SPION-PEI_peak_849c	Distal Intergenic	1	14168954	14310235	141282	-	ENSMUSG00000025932	Eya1	-197096
1	14508571	14508772	202	14508685	23	4.63304	2.40722	2.58615	SPION-PEI_peak_850	Distal Intergenic	1	14168954	14310235	141282	-	ENSMUSG00000025932	Eya1	-198537
1	14530324	14530473	150	14530361	15	3.86684	2.53557	1.95504	SPION-PEI_peak_851	Distal Intergenic	1	14168954	14310235	141282	-	ENSMUSG00000025932	Eya1	-220238
1	14543063	14543301	239	14543204	18	4.09812	2.45637	2.15079	SPION-PEI_peak_852	Distal Intergenic	1	14753346	14755990	2645	-	ENSMUSG00000025930	Msc	212928
1	14553735	14554029	295	14553809	20	5.02642	2.69403	2.90997	SPION-PEI_peak_853	Distal Intergenic	1	14753346	14755990	2645	-	ENSMUSG00000025930	Msc	202256
1	14561373	14561522	150	14561444	20	4.47398	2.49258	2.44822	SPION-PEI_peak_854	Distal Intergenic	1	14753346	14755990	2645	-	ENSMUSG00000025930	Msc	194618
1	14575781	14576025	245	14575910	25	7.08792	3.09708	4.73196	SPION-PEI_peak_855	Distal Intergenic	1	14753346	14755990	2645	-	ENSMUSG00000025930	Msc	180210
1	14584571	14584759	189	14584660	22	7.86839	3.6192	5.44532	SPION-PEI_peak_856	Distal Intergenic	1	14753346	14755990	2645	-	ENSMUSG00000025930	Msc	171420
1	14593703	14594028	326	14593828	19	4.5408	2.57069	2.50609	SPION-PEI_peak_857	Distal Intergenic	1	14753346	14755990	2645	-	ENSMUSG00000025930	Msc	162288
1	14615939	14616129	191	14616037	23	8.23229	3.66412	5.77712	SPION-PEI_peak_858	Distal Intergenic	1	14753346	14755990	2645	-	ENSMUSG00000025930	Msc	140052
1	14673060	14673313	254	14673226	22	6.49434	3.09973	4.19865	SPION-PEI_peak_859	Distal Intergenic	1	14753346	14755990	2645	-	ENSMUSG00000025930	Msc	82931
1	14696343	14696638	296	14696531	32	13.4335	4.5961	10.6809	SPION-PEI_peak_860	Distal Intergenic	1	14753346	14755990	2645	-	ENSMUSG00000025930	Msc	59648
1	14697785	14697934	150	14697851	15	3.04181	2.17835	1.3412	SPION-PEI_peak_861	Distal Intergenic	1	14753346	14755990	2645	-	ENSMUSG00000025930	Msc	58206
1	14700521	14700820	300	14700763	16	3.45971	2.30508	1.64567	SPION-PEI_peak_862	Distal Intergenic	1	14753346	14755990	2645	-	ENSMUSG00000025930	Msc	55470
1	14704742	14704909	168	14704816	20	6.51457	3.26594	4.21723	SPION-PEI_peak_863	Distal Intergenic	1	14753346	14755990	2645	-	ENSMUSG00000025930	Msc	51249
1	14711679	14711930	252	14711776	18	4.43281	2.58679	2.41275	SPION-PEI_peak_864	Distal Intergenic	1	14753346	14755990	2645	-	ENSMUSG00000025930	Msc	44312
1	14716354	14716659	306	14716520	20	5.78733	2.98084	3.57147	SPION-PEI_peak_865	Distal Intergenic	1	14753346	14755990	2645	-	ENSMUSG00000025930	Msc	39637
1	14740156	14740305	150	14740224	31	8.6734	3.20481	6.18369	SPION-PEI_peak_866	Distal Intergenic	1	14753346	14755990	2645	-	ENSMUSG00000025930	Msc	15835
1	14742459	14742890	432	14742796	30	9.0148	3.36773	6.50433	SPION-PEI_peak_867	Distal Intergenic	1	14753346	14755990	2645	-	ENSMUSG00000025930	Msc	13532
1	14755575	14756182	608	14755704	42	13.6853	3.82903	10.9197	SPION-PEI_peak_868a	Promoter (<=1kb)	1	14753346	14755990	2645	-	ENSMUSG00000025930	Msc	0
1	14755575	14756182	608	14755913	31	7.15212	2.78624	4.79112	SPION-PEI_peak_868b	Promoter (<=1kb)	1	14753346	14755990	2645	-	ENSMUSG00000025930	Msc	0
1	14755575	14756182	608	14756095	31	7.08424	2.76817	4.7287	SPION-PEI_peak_868c	Promoter (<=1kb)	1	14753346	14755990	2645	-	ENSMUSG00000025930	Msc	0
1	14760652	14760876	225	14760747	33	9.50088	3.31546	6.95656	SPION-PEI_peak_869	Distal Intergenic	1	14753346	14755990	2645	-	ENSMUSG00000025930	Msc	-4886
1	14768487	14768658	172	14768578	27	9.18605	3.64821	6.66531	SPION-PEI_peak_870	Distal Intergenic	1	14753346	14755990	2645	-	ENSMUSG00000025930	Msc	-12668
1	14817907	14818077	171	14818002	19	5.10208	2.78552	2.97677	SPION-PEI_peak_871	Distal Intergenic	1	14753346	14755990	2645	-	ENSMUSG00000025930	Msc	-62087
1	14854677	14855033	357	14855011	20	4.5236	2.51046	2.49142	SPION-PEI_peak_872	Distal Intergenic	1	14872648	14918862	46215	-	ENSMUSG00000032769	Trpa1	64186
1	14858971	14859195	225	14859055	26	5.02022	2.40427	2.90485	SPION-PEI_peak_873	Distal Intergenic	1	14872648	14918862	46215	-	ENSMUSG00000032769	Trpa1	59892
1	14860741	14861077	337	14860849	31	8.39072	3.125	5.92523	SPION-PEI_peak_874	Distal Intergenic	1	14872648	14918862	46215	-	ENSMUSG00000032769	Trpa1	58122
1	14866052	14866409	358	14866111	21	4.48009	2.4458	2.4536	SPION-PEI_peak_875	Distal Intergenic	1	14872648	14918862	46215	-	ENSMUSG00000032769	Trpa1	52811
1	14882839	14883009	171	14882895	15	3.74649	2.48254	1.88319	SPION-PEI_peak_876	Intron (ENSMUST00000041447/ENSMUSG00000032769, intron 6 of 26)	1	14872648	14918862	46215	-	ENSMUSG00000032769	Trpa1	36024
1	14888294	14888599	306	14888503	33	14.2359	4.75524	11.448	SPION-PEI_peak_877	Intron (ENSMUST00000041447/ENSMUSG00000032769, intron 10 of 26)	1	14872648	14918862	46215	-	ENSMUSG00000032769	Trpa1	30569
1	14899469	14899756	288	14899595	24	9.27083	3.96183	6.73951	SPION-PEI_peak_878	Intron (ENSMUST00000041447/ENSMUSG00000032769, intron 18 of 26)	1	14872648	14918862	46215	-	ENSMUSG00000032769	Trpa1	19394
1	14918730	14918896	167	14918809	17	3.88486	2.42588	1.96991	SPION-PEI_peak_879	Promoter (<=1kb)	1	14872648	14918862	46215	-	ENSMUSG00000032769	Trpa1	0
1	14924909	14925219	311	14925015	36	14.4809	4.52046	11.681	SPION-PEI_peak_880	Distal Intergenic	1	14872648	14918862	46215	-	ENSMUSG00000032769	Trpa1	-6357
1	14928724	14928966	243	14928841	30	10.509	3.82952	7.90516	SPION-PEI_peak_881	Distal Intergenic	1	14872648	14918862	46215	-	ENSMUSG00000032769	Trpa1	-10104
1	14929124	14929324	201	14929180	18	3.74585	2.32132	1.88298	SPION-PEI_peak_882	Distal Intergenic	1	14872648	14918862	46215	-	ENSMUSG00000032769	Trpa1	-10462
1	14935784	14936434	651	14935890	17	4.25828	2.57695	2.287	SPION-PEI_peak_883	Distal Intergenic	1	14872648	14918862	46215	-	ENSMUSG00000032769	Trpa1	-17572
1	14949660	14949907	248	14949733	14	3.17209	2.28484	1.44553	SPION-PEI_peak_884	Distal Intergenic	1	14872648	14918862	46215	-	ENSMUSG00000032769	Trpa1	-31045
1	14967192	14967412	221	14967283	16	4.28002	2.65004	2.30547	SPION-PEI_peak_885	Distal Intergenic	1	14872648	14918862	46215	-	ENSMUSG00000032769	Trpa1	-48550
1	14968760	14969232	473	14968849	17	4.92116	2.85251	2.81744	SPION-PEI_peak_886a	Distal Intergenic	1	14872648	14918862	46215	-	ENSMUSG00000032769	Trpa1	-50370
1	14968760	14969232	473	14969066	16	4.38218	2.69404	2.36862	SPION-PEI_peak_886b	Distal Intergenic	1	14872648	14918862	46215	-	ENSMUSG00000032769	Trpa1	-50370
1	14979368	14979603	236	14979481	22	6.52881	3.11231	4.23022	SPION-PEI_peak_887	Distal Intergenic	1	14872648	14918862	46215	-	ENSMUSG00000032769	Trpa1	-60741
1	14999582	15000176	595	14999821	27	10.1298	3.97445	7.54605	SPION-PEI_peak_888	Distal Intergenic	1	14872648	14918862	46215	-	ENSMUSG00000032769	Trpa1	-81314
1	15006514	15006663	150	15006595	20	4.97067	2.67346	2.86081	SPION-PEI_peak_889	Distal Intergenic	1	14872648	14918862	46215	-	ENSMUSG00000032769	Trpa1	-87801
1	15017607	15017922	316	15017689	19	6.06559	3.16946	3.80847	SPION-PEI_peak_890a	Distal Intergenic	1	14872648	14918862	46215	-	ENSMUSG00000032769	Trpa1	-99060
1	15017607	15017922	316	15017868	17	4.92116	2.85251	2.81744	SPION-PEI_peak_890b	Distal Intergenic	1	14872648	14918862	46215	-	ENSMUSG00000032769	Trpa1	-99060
1	15070416	15070629	214	15070514	40	11.6797	3.46576	9.01072	SPION-PEI_peak_891	Distal Intergenic	1	14872648	14918862	46215	-	ENSMUSG00000032769	Trpa1	-151767
1	15072678	15072960	283	15072821	50	18.1247	4.33305	15.1884	SPION-PEI_peak_892	Distal Intergenic	1	14872648	14918862	46215	-	ENSMUSG00000032769	Trpa1	-154098
1	15079124	15079309	186	15079230	26	9.529	3.85714	6.98314	SPION-PEI_peak_893	Distal Intergenic	1	14872648	14918862	46215	-	ENSMUSG00000032769	Trpa1	-160447
1	15095877	15096059	183	15096021	19	6.06559	3.16946	3.80847	SPION-PEI_peak_894	Distal Intergenic	1	14872648	14918862	46215	-	ENSMUSG00000032769	Trpa1	-177197
1	15117388	15117553	166	15117448	19	4.26171	2.46609	2.28974	SPION-PEI_peak_895	Distal Intergenic	1	15287254	15723750	436497	+	ENSMUSG00000092083	Kcnb2	-169867
1	15118420	15118939	520	15118497	27	8.56018	3.4398	6.08375	SPION-PEI_peak_896a	Distal Intergenic	1	15287254	15723750	436497	+	ENSMUSG00000092083	Kcnb2	-168835
1	15118420	15118939	520	15118708	35	13.7401	4.39024	10.9722	SPION-PEI_peak_896b	Distal Intergenic	1	15287254	15723750	436497	+	ENSMUSG00000092083	Kcnb2	-168835
1	15136057	15136251	195	15136184	19	5.69364	3.01887	3.48725	SPION-PEI_peak_897	Distal Intergenic	1	15287254	15723750	436497	+	ENSMUSG00000092083	Kcnb2	-151198
1	15151214	15151419	206	15151294	16	3.29349	2.23684	1.54368	SPION-PEI_peak_898	Distal Intergenic	1	15287254	15723750	436497	+	ENSMUSG00000092083	Kcnb2	-136041
1	15173949	15174098	150	15174027	23	7.89002	3.53461	5.46534	SPION-PEI_peak_899	Distal Intergenic	1	15287254	15723750	436497	+	ENSMUSG00000092083	Kcnb2	-113306
1	15189065	15189294	230	15189096	15	3.21441	2.25194	1.48002	SPION-PEI_peak_900	Distal Intergenic	1	15287254	15723750	436497	+	ENSMUSG00000092083	Kcnb2	-98190
1	15194449	15194667	219	15194558	19	5.93857	3.11769	3.70729	SPION-PEI_peak_901	Distal Intergenic	1	15287254	15723750	436497	+	ENSMUSG00000092083	Kcnb2	-92806
1	15202760	15202909	150	15202813	19	4.31103	2.48447	2.33188	SPION-PEI_peak_902	Distal Intergenic	1	15287254	15723750	436497	+	ENSMUSG00000092083	Kcnb2	-84495
1	15211119	15211455	337	15211187	16	3.03501	2.13166	1.33584	SPION-PEI_peak_903	Distal Intergenic	1	15287254	15723750	436497	+	ENSMUSG00000092083	Kcnb2	-76136
1	15220225	15220397	173	15220298	23	7.78679	3.49599	5.36941	SPION-PEI_peak_904	Distal Intergenic	1	15287254	15723750	436497	+	ENSMUSG00000092083	Kcnb2	-67030
1	15225647	15225796	150	15225691	18	5.48265	3.01099	3.29808	SPION-PEI_peak_905	Distal Intergenic	1	15287254	15723750	436497	+	ENSMUSG00000092083	Kcnb2	-61608
1	15227490	15227711	222	15227605	22	7.93383	3.64488	5.49849	SPION-PEI_peak_906	Distal Intergenic	1	15287254	15723750	436497	+	ENSMUSG00000092083	Kcnb2	-59765
1	15234637	15234842	206	15234747	18	5.48265	3.01099	3.29808	SPION-PEI_peak_907	Distal Intergenic	1	15287254	15723750	436497	+	ENSMUSG00000092083	Kcnb2	-52618
1	15240729	15240982	254	15240799	16	3.72012	2.41306	1.86144	SPION-PEI_peak_908	Distal Intergenic	1	15287254	15723750	436497	+	ENSMUSG00000092083	Kcnb2	-46526
1	15241114	15241284	171	15241194	18	4.63973	2.66854	2.59188	SPION-PEI_peak_909	Distal Intergenic	1	15287254	15723750	436497	+	ENSMUSG00000092083	Kcnb2	-46141
1	15256461	15257308	848	15256730	20	6.64971	3.32016	4.34025	SPION-PEI_peak_910a	Distal Intergenic	1	15287254	15723750	436497	+	ENSMUSG00000092083	Kcnb2	-30794
1	15256461	15257308	848	15256857	20	6.66901	3.32793	4.34704	SPION-PEI_peak_910b	Distal Intergenic	1	15287254	15723750	436497	+	ENSMUSG00000092083	Kcnb2	-30794
1	15256461	15257308	848	15257142	16	4.38218	2.69404	2.36862	SPION-PEI_peak_910c	Distal Intergenic	1	15287254	15723750	436497	+	ENSMUSG00000092083	Kcnb2	-30794
1	15275982	15276207	226	15276122	18	4.39268	2.57104	2.37778	SPION-PEI_peak_911	Distal Intergenic	1	15287254	15723750	436497	+	ENSMUSG00000092083	Kcnb2	-11273
1	15276531	15276680	150	15276613	22	6.61595	3.14422	4.30929	SPION-PEI_peak_912	Distal Intergenic	1	15287254	15723750	436497	+	ENSMUSG00000092083	Kcnb2	-10724
1	15276972	15277168	197	15277071	23	7.18312	3.27422	4.8197	SPION-PEI_peak_913	Distal Intergenic	1	15287254	15723750	436497	+	ENSMUSG00000092083	Kcnb2	-10283
1	15285333	15285574	242	15285452	37	7.90794	2.72499	5.48208	SPION-PEI_peak_914	Promoter (1-2kb)	1	15287254	15723750	436497	+	ENSMUSG00000092083	Kcnb2	-1922
1	15286354	15287180	827	15286611	87	40.6989	6.08786	37.1755	SPION-PEI_peak_915a	Promoter (<=1kb)	1	15287254	15723750	436497	+	ENSMUSG00000092083	Kcnb2	-901
1	15286354	15287180	827	15286866	83	37.4972	5.81717	34.0429	SPION-PEI_peak_915b	Promoter (<=1kb)	1	15287254	15723750	436497	+	ENSMUSG00000092083	Kcnb2	-901
1	15292480	15292746	267	15292611	18	3.906	2.38245	1.98824	SPION-PEI_peak_916	Intron (ENSMUST00000175681/ENSMUSG00000092083, intron 1 of 2)	1	15287254	15723750	436497	+	ENSMUSG00000092083	Kcnb2	5492
1	15316839	15317073	235	15316925	20	5.59317	2.90657	3.39696	SPION-PEI_peak_917	Intron (ENSMUST00000175681/ENSMUSG00000092083, intron 2 of 2)	1	15287254	15723750	436497	+	ENSMUSG00000092083	Kcnb2	29819
1	15329212	15329580	369	15329493	27	6.848	2.90005	4.51152	SPION-PEI_peak_918	Intron (ENSMUST00000175681/ENSMUSG00000092083, intron 2 of 2)	1	15287254	15723750	436497	+	ENSMUSG00000092083	Kcnb2	42326
1	15337425	15337574	150	15337506	24	7.4615	3.29598	5.0679	SPION-PEI_peak_919	Intron (ENSMUST00000175681/ENSMUSG00000092083, intron 2 of 2)	1	15287254	15723750	436497	+	ENSMUSG00000092083	Kcnb2	50320
1	15359170	15359378	209	15359265	18	3.84798	2.36025	1.95504	SPION-PEI_peak_920	Intron (ENSMUST00000175681/ENSMUSG00000092083, intron 2 of 2)	1	15287254	15723750	436497	+	ENSMUSG00000092083	Kcnb2	72124
1	15366198	15366347	150	15366293	18	3.77957	2.33415	1.91074	SPION-PEI_peak_921	Intron (ENSMUST00000175681/ENSMUSG00000092083, intron 2 of 2)	1	15287254	15723750	436497	+	ENSMUSG00000092083	Kcnb2	79093
1	15366508	15366690	183	15366543	18	3.85951	2.36465	1.95504	SPION-PEI_peak_922	Intron (ENSMUST00000175681/ENSMUSG00000092083, intron 2 of 2)	1	15287254	15723750	436497	+	ENSMUSG00000092083	Kcnb2	79436
1	15372682	15372959	278	15372726	18	4.23618	2.50991	2.26829	SPION-PEI_peak_923	Intron (ENSMUST00000175681/ENSMUSG00000092083, intron 2 of 2)	1	15287254	15723750	436497	+	ENSMUSG00000092083	Kcnb2	85705
1	15373106	15373336	231	15373137	16	3.32604	2.25017	1.57022	SPION-PEI_peak_924	Intron (ENSMUST00000175681/ENSMUSG00000092083, intron 2 of 2)	1	15287254	15723750	436497	+	ENSMUSG00000092083	Kcnb2	86082
1	15395334	15395550	217	15395406	23	7.10949	3.24763	4.75173	SPION-PEI_peak_925	Intron (ENSMUST00000175681/ENSMUSG00000092083, intron 2 of 2)	1	15287254	15723750	436497	+	ENSMUSG00000092083	Kcnb2	108296
1	15400746	15401028	283	15400936	23	7.95279	3.55819	5.51612	SPION-PEI_peak_926	Intron (ENSMUST00000175681/ENSMUSG00000092083, intron 2 of 2)	1	15287254	15723750	436497	+	ENSMUSG00000092083	Kcnb2	113774
1	15414773	15414922	150	15414881	27	8.46423	3.4084	5.99409	SPION-PEI_peak_927	Intron (ENSMUST00000175681/ENSMUSG00000092083, intron 2 of 2)	1	15287254	15723750	436497	+	ENSMUSG00000092083	Kcnb2	127668
1	15415256	15415420	165	15415385	20	4.59916	2.53776	2.55659	SPION-PEI_peak_928	Intron (ENSMUST00000175681/ENSMUSG00000092083, intron 2 of 2)	1	15287254	15723750	436497	+	ENSMUSG00000092083	Kcnb2	128166
1	15428270	15428448	179	15428368	20	4.57382	2.5286	2.53476	SPION-PEI_peak_929	Intron (ENSMUST00000175681/ENSMUSG00000092083, intron 2 of 2)	1	15287254	15723750	436497	+	ENSMUSG00000092083	Kcnb2	141194
1	15447770	15447966	197	15447843	23	5.30102	2.62439	3.15294	SPION-PEI_peak_930	Intron (ENSMUST00000175681/ENSMUSG00000092083, intron 2 of 2)	1	15287254	15723750	436497	+	ENSMUSG00000092083	Kcnb2	160712
1	15456533	15456901	369	15456633	20	4.46166	2.48815	2.43759	SPION-PEI_peak_931	Intron (ENSMUST00000175681/ENSMUSG00000092083, intron 2 of 2)	1	15287254	15723750	436497	+	ENSMUSG00000092083	Kcnb2	169647
1	15461828	15462078	251	15461859	15	3.2932	2.28571	1.54368	SPION-PEI_peak_932	Intron (ENSMUST00000175681/ENSMUSG00000092083, intron 2 of 2)	1	15287254	15723750	436497	+	ENSMUSG00000092083	Kcnb2	174824
1	15469591	15469773	183	15469694	26	7.60339	3.19905	5.1995	SPION-PEI_peak_933	Intron (ENSMUST00000175681/ENSMUSG00000092083, intron 2 of 2)	1	15287254	15723750	436497	+	ENSMUSG00000092083	Kcnb2	182519
1	15483440	15483690	251	15483631	21	5.26835	2.72277	3.12406	SPION-PEI_peak_934	Intron (ENSMUST00000175681/ENSMUSG00000092083, intron 2 of 2)	1	15287254	15723750	436497	+	ENSMUSG00000092083	Kcnb2	196436
1	15485176	15485375	200	15485234	18	3.3751	2.1814	1.57692	SPION-PEI_peak_935	Intron (ENSMUST00000175681/ENSMUSG00000092083, intron 2 of 2)	1	15287254	15723750	436497	+	ENSMUSG00000092083	Kcnb2	198121
1	15489031	15489352	322	15489103	16	3.989	2.526	2.05826	SPION-PEI_peak_936	Intron (ENSMUST00000175681/ENSMUSG00000092083, intron 2 of 2)	1	15287254	15723750	436497	+	ENSMUSG00000092083	Kcnb2	202098
1	15509726	15509883	158	15509807	19	5.64275	2.9985	3.44141	SPION-PEI_peak_937	Intron (ENSMUST00000175681/ENSMUSG00000092083, intron 2 of 2)	1	15287254	15723750	436497	+	ENSMUSG00000092083	Kcnb2	222629
1	15530202	15530408	207	15530311	16	4.38218	2.69404	2.36862	SPION-PEI_peak_938	Intron (ENSMUST00000175681/ENSMUSG00000092083, intron 2 of 2)	1	15287254	15723750	436497	+	ENSMUSG00000092083	Kcnb2	243154
1	15545067	15545216	150	15545163	20	3.79548	2.25201	1.92398	SPION-PEI_peak_939	Intron (ENSMUST00000175681/ENSMUSG00000092083, intron 2 of 2)	1	15287254	15723750	436497	+	ENSMUSG00000092083	Kcnb2	257962
1	15545522	15545671	150	15545595	27	7.5726	3.12326	5.17083	SPION-PEI_peak_940	Intron (ENSMUST00000175681/ENSMUSG00000092083, intron 2 of 2)	1	15287254	15723750	436497	+	ENSMUSG00000092083	Kcnb2	258417
1	15546713	15546911	199	15546902	18	3.33524	2.16648	1.57692	SPION-PEI_peak_941	Intron (ENSMUST00000175681/ENSMUSG00000092083, intron 2 of 2)	1	15805646	15844052	38407	+	ENSMUSG00000025925	Terf1	-258934
1	15567214	15567596	383	15567288	24	7.22509	3.21337	4.85833	SPION-PEI_peak_942a	Intron (ENSMUST00000175681/ENSMUSG00000092083, intron 2 of 2)	1	15805646	15844052	38407	+	ENSMUSG00000025925	Terf1	-238433
1	15567214	15567596	383	15567514	25	7.68411	3.2974	5.27434	SPION-PEI_peak_942b	Intron (ENSMUST00000175681/ENSMUSG00000092083, intron 2 of 2)	1	15805646	15844052	38407	+	ENSMUSG00000025925	Terf1	-238433
1	15595916	15596104	189	15595999	26	7.31372	3.10523	4.93109	SPION-PEI_peak_943	Intron (ENSMUST00000175681/ENSMUSG00000092083, intron 2 of 2)	1	15805646	15844052	38407	+	ENSMUSG00000025925	Terf1	-209731
1	15621998	15622168	171	15622089	33	12.6217	4.23149	9.9066	SPION-PEI_peak_944	Intron (ENSMUST00000175681/ENSMUSG00000092083, intron 2 of 2)	1	15805646	15844052	38407	+	ENSMUSG00000025925	Terf1	-183649
1	15644817	15645096	280	15644873	15	3.6429	2.43717	1.79751	SPION-PEI_peak_945	Intron (ENSMUST00000175681/ENSMUSG00000092083, intron 2 of 2)	1	15805646	15844052	38407	+	ENSMUSG00000025925	Terf1	-160830
1	15685611	15685760	150	15685676	14	3.3518	2.36593	1.57692	SPION-PEI_peak_946	Intron (ENSMUST00000175681/ENSMUSG00000092083, intron 2 of 2)	1	15805646	15844052	38407	+	ENSMUSG00000025925	Terf1	-120036
1	15710833	15711185	353	15710944	24	9.0308	3.86997	6.51931	SPION-PEI_peak_947	Exon (ENSMUST00000175681/ENSMUSG00000092083, exon 3 of 3)	1	15805646	15844052	38407	+	ENSMUSG00000025925	Terf1	-94814
1	15718275	15718493	219	15718413	17	4.90541	2.84585	2.81744	SPION-PEI_peak_948	3' UTR	1	15805646	15844052	38407	+	ENSMUSG00000025925	Terf1	-87372
1	15725525	15725722	198	15725621	20	5.53016	2.88264	3.34039	SPION-PEI_peak_949	Distal Intergenic	1	15805646	15844052	38407	+	ENSMUSG00000025925	Terf1	-80122
1	15757942	15758115	174	15758032	24	7.53612	3.32226	5.137	SPION-PEI_peak_950	Distal Intergenic	1	15805646	15844052	38407	+	ENSMUSG00000025925	Terf1	-47705
1	15758563	15758757	195	15758637	23	7.29531	3.31492	4.91391	SPION-PEI_peak_951	Distal Intergenic	1	15805646	15844052	38407	+	ENSMUSG00000025925	Terf1	-47084
1	15759194	15759367	174	15759268	18	4.82799	2.74368	2.75532	SPION-PEI_peak_952	Distal Intergenic	1	15805646	15844052	38407	+	ENSMUSG00000025925	Terf1	-46453
1	15769295	15769685	391	15769379	17	4.55395	2.69865	2.51748	SPION-PEI_peak_953	Distal Intergenic	1	15805646	15844052	38407	+	ENSMUSG00000025925	Terf1	-36352
1	15774712	15774861	150	15774783	26	7.78012	3.25694	5.36346	SPION-PEI_peak_954	Distal Intergenic	1	15805646	15844052	38407	+	ENSMUSG00000025925	Terf1	-30935
1	15805369	15806352	984	15805582	137	93.291	10.6523	88.8783	SPION-PEI_peak_955a	Promoter (<=1kb)	1	15805646	15844052	38407	+	ENSMUSG00000025925	Terf1	0
1	15805369	15806352	984	15805849	53	18.4474	4.20725	15.5004	SPION-PEI_peak_955b	Promoter (<=1kb)	1	15805646	15844052	38407	+	ENSMUSG00000025925	Terf1	0
1	15805369	15806352	984	15806048	37	8.80666	2.93323	6.30875	SPION-PEI_peak_955c	Promoter (<=1kb)	1	15805646	15844052	38407	+	ENSMUSG00000025925	Terf1	0
1	15805369	15806352	984	15806322	25	3.5038	1.9977	1.68263	SPION-PEI_peak_955d	Promoter (<=1kb)	1	15805646	15844052	38407	+	ENSMUSG00000025925	Terf1	0
1	15837728	15838022	295	15837842	27	9.18605	3.64821	6.66531	SPION-PEI_peak_956	Intron (ENSMUST00000188371/ENSMUSG00000025925, intron 8 of 9)	1	15805646	15844052	38407	+	ENSMUSG00000025925	Terf1	32376
1	15840712	15840952	241	15840816	24	7.33306	3.25098	4.94885	SPION-PEI_peak_957	Intron (ENSMUST00000188371/ENSMUSG00000025925, intron 9 of 9)	1	15805646	15844052	38407	+	ENSMUSG00000025925	Terf1	35306
1	15857463	15857626	164	15857536	24	6.50423	2.96736	4.2075	SPION-PEI_peak_958	Intron (ENSMUST00000040695/ENSMUSG00000032719, intron 1 of 4)	1	15853862	15892722	38861	-	ENSMUSG00000032719	Sbspon	35260
1	15858522	15858699	178	15858592	19	4.56716	2.58065	2.52916	SPION-PEI_peak_959	Intron (ENSMUST00000040695/ENSMUSG00000032719, intron 1 of 4)	1	15853862	15892722	38861	-	ENSMUSG00000032719	Sbspon	34201
1	15873688	15874099	412	15873941	24	7.11903	3.17662	4.76064	SPION-PEI_peak_960	Intron (ENSMUST00000040695/ENSMUSG00000032719, intron 3 of 4)	1	15853862	15892722	38861	-	ENSMUSG00000032719	Sbspon	19035
1	15881284	15881500	217	15881338	19	3.36293	2.13789	1.57692	SPION-PEI_peak_961	Intron (ENSMUST00000040695/ENSMUSG00000032719, intron 3 of 4)	1	15853862	15892722	38861	-	ENSMUSG00000032719	Sbspon	11439
1	15883682	15883849	168	15883765	28	7.149	2.93522	4.78836	SPION-PEI_peak_962	Exon (ENSMUST00000040695/ENSMUSG00000032719, exon 2 of 5)	1	15853862	15892722	38861	-	ENSMUSG00000032719	Sbspon	9041
1	15890399	15890560	162	15890486	33	8.21661	2.97203	5.76261	SPION-PEI_peak_963	Promoter (2-3kb)	1	15853862	15892722	38861	-	ENSMUSG00000032719	Sbspon	2324
1	15892422	15892957	536	15892498	33	7.62786	2.82041	5.22221	SPION-PEI_peak_964a	Promoter (<=1kb)	1	15853862	15892722	38861	-	ENSMUSG00000032719	Sbspon	0
1	15892422	15892957	536	15892814	69	31.6528	5.78512	28.3335	SPION-PEI_peak_964b	Promoter (<=1kb)	1	15853862	15892722	38861	-	ENSMUSG00000032719	Sbspon	0
1	15907315	15907464	150	15907425	18	4.44627	2.59209	2.42433	SPION-PEI_peak_965	Distal Intergenic	1	15853862	15892722	38861	-	ENSMUSG00000032719	Sbspon	-14742
1	15919878	15920517	640	15919950	26	5.1657	2.44676	3.03319	SPION-PEI_peak_966a	Distal Intergenic	1	15853862	15892722	38861	-	ENSMUSG00000032719	Sbspon	-27795
1	15919878	15920517	640	15920262	81	44.6218	7.38074	41.0181	SPION-PEI_peak_966b	Distal Intergenic	1	15853862	15892722	38861	-	ENSMUSG00000032719	Sbspon	-27795
1	15927662	15927811	150	15927692	14	3.37642	2.3771	1.57692	SPION-PEI_peak_967	Distal Intergenic	1	15853862	15892722	38861	-	ENSMUSG00000032719	Sbspon	-35089
1	15935990	15936222	233	15936078	21	3.79666	2.21328	1.92505	SPION-PEI_peak_968	Distal Intergenic	1	15853862	15892722	38861	-	ENSMUSG00000032719	Sbspon	-43500
1	15936557	15937039	483	15936768	81	45.4702	7.56458	41.8496	SPION-PEI_peak_969	Distal Intergenic	1	15853862	15892722	38861	-	ENSMUSG00000032719	Sbspon	-44317
1	15959582	15959848	267	15959679	22	6.30858	3.0323	4.02956	SPION-PEI_peak_970	Distal Intergenic	1	15853862	15892722	38861	-	ENSMUSG00000032719	Sbspon	-67126
1	15960865	15961041	177	15960952	24	6.27273	2.89017	3.99694	SPION-PEI_peak_971	Distal Intergenic	1	15853862	15892722	38861	-	ENSMUSG00000032719	Sbspon	-68319
1	15975551	15975720	170	15975640	17	4.07325	2.50174	2.12978	SPION-PEI_peak_972	Distal Intergenic	1	15853862	15892722	38861	-	ENSMUSG00000032719	Sbspon	-82998
1	15993652	15993820	169	15993736	18	3.40532	2.19273	1.6009	SPION-PEI_peak_973	Distal Intergenic	1	16065979	16093325	27347	-	ENSMUSG00000067795	4930444P10Rik	99674
1	15999941	16000143	203	16000001	20	4.41278	2.47059	2.39503	SPION-PEI_peak_974	Distal Intergenic	1	16065979	16093325	27347	-	ENSMUSG00000067795	4930444P10Rik	93385
1	16007917	16008196	280	16008076	56	23.7361	5.15138	20.625	SPION-PEI_peak_975	Distal Intergenic	1	16065979	16093325	27347	-	ENSMUSG00000067795	4930444P10Rik	85409
1	16015136	16015427	292	16015187	21	4.77368	2.54777	2.70816	SPION-PEI_peak_976	Distal Intergenic	1	16065979	16093325	27347	-	ENSMUSG00000067795	4930444P10Rik	78190
1	16028982	16029202	221	16029100	23	8.59367	3.80335	6.1087	SPION-PEI_peak_977	Distal Intergenic	1	16065979	16093325	27347	-	ENSMUSG00000067795	4930444P10Rik	64344
1	16048042	16048237	196	16048152	25	9.96468	4.1203	7.38945	SPION-PEI_peak_978	Distal Intergenic	1	16065979	16093325	27347	-	ENSMUSG00000067795	4930444P10Rik	45284
1	16057269	16057433	165	16057292	20	6.18238	3.13433	3.91481	SPION-PEI_peak_979	Distal Intergenic	1	16065979	16093325	27347	-	ENSMUSG00000067795	4930444P10Rik	36057
1	16059647	16059796	150	16059682	16	3.68338	2.39774	1.83069	SPION-PEI_peak_980	Distal Intergenic	1	16065979	16093325	27347	-	ENSMUSG00000067795	4930444P10Rik	33679
1	16092914	16093605	692	16093137	48	18.7299	4.62264	15.7726	SPION-PEI_peak_981a	Promoter (<=1kb)	1	16065979	16093325	27347	-	ENSMUSG00000067795	4930444P10Rik	0
1	16092914	16093605	692	16093431	29	7.10933	2.87081	4.75169	SPION-PEI_peak_981b	Promoter (<=1kb)	1	16065979	16093325	27347	-	ENSMUSG00000067795	4930444P10Rik	0
1	16104304	16105948	1645	16104421	60	15.9156	3.39266	13.06	SPION-PEI_peak_982a	Promoter (<=1kb)	1	16105774	16133734	27961	+	ENSMUSG00000025921	Rdh10	0
1	16104304	16105948	1645	16104770	114	54.5557	6.42817	50.7641	SPION-PEI_peak_982b	Promoter (<=1kb)	1	16105774	16133734	27961	+	ENSMUSG00000025921	Rdh10	0
1	16104304	16105948	1645	16105008	86	32.9263	4.88764	29.5763	SPION-PEI_peak_982c	Promoter (<=1kb)	1	16105774	16133734	27961	+	ENSMUSG00000025921	Rdh10	0
1	16104304	16105948	1645	16105470	53	12.3651	3.03883	9.66138	SPION-PEI_peak_982d	Promoter (<=1kb)	1	16105774	16133734	27961	+	ENSMUSG00000025921	Rdh10	0
1	16104304	16105948	1645	16105770	69	21.2389	3.89321	18.2011	SPION-PEI_peak_982e	Promoter (<=1kb)	1	16105774	16133734	27961	+	ENSMUSG00000025921	Rdh10	0
1	16106159	16106341	183	16106264	35	4.35478	1.9906	2.36862	SPION-PEI_peak_983	Promoter (<=1kb)	1	16105774	16133734	27961	+	ENSMUSG00000025921	Rdh10	567
1	16112994	16113447	454	16113130	38	11.1847	3.45898	8.54287	SPION-PEI_peak_984	Intron (ENSMUST00000027053/ENSMUSG00000025921, intron 2 of 5)	1	16105774	16133734	27961	+	ENSMUSG00000025921	Rdh10	7673
1	16113578	16114172	595	16113782	28	5.816	2.55169	3.59719	SPION-PEI_peak_985a	Intron (ENSMUST00000027053/ENSMUSG00000025921, intron 2 of 5)	1	16105774	16133734	27961	+	ENSMUSG00000025921	Rdh10	8398
1	16113578	16114172	595	16114034	22	3.37814	2.04263	1.57851	SPION-PEI_peak_985b	Intron (ENSMUST00000027053/ENSMUSG00000025921, intron 2 of 5)	1	16105774	16133734	27961	+	ENSMUSG00000025921	Rdh10	8398
1	16131514	16131663	150	16131579	16	3.04493	2.13568	1.34362	SPION-PEI_peak_986	3' UTR	1	16105774	16133734	27961	+	ENSMUSG00000025921	Rdh10	25889
1	16136897	16137312	416	16137012	20	4.38855	2.4619	2.3742	SPION-PEI_peak_987	Distal Intergenic	1	16105774	16133734	27961	+	ENSMUSG00000025921	Rdh10	31538
1	16146834	16147001	168	16146908	23	7.72567	3.47323	5.31286	SPION-PEI_peak_988	Distal Intergenic	1	16105774	16133734	27961	+	ENSMUSG00000025921	Rdh10	41227
1	16151906	16152087	182	16151995	28	7.74818	3.11493	5.33364	SPION-PEI_peak_989	Distal Intergenic	1	16105774	16133734	27961	+	ENSMUSG00000025921	Rdh10	46313
1	16162558	16162842	285	16162709	26	7.34711	3.11598	4.96192	SPION-PEI_peak_990	Distal Intergenic	1	16105774	16133734	27961	+	ENSMUSG00000025921	Rdh10	57068
1	16163102	16163704	603	16163397	25	7.73955	3.31633	5.32575	SPION-PEI_peak_991a	Distal Intergenic	1	16105774	16133734	27961	+	ENSMUSG00000025921	Rdh10	57930
1	16163102	16163704	603	16163629	20	5.14006	2.73616	3.01042	SPION-PEI_peak_991b	Distal Intergenic	1	16105774	16133734	27961	+	ENSMUSG00000025921	Rdh10	57930
1	16172013	16172990	978	16172147	44	15.3764	4.10584	12.5406	SPION-PEI_peak_992a	Distal Intergenic	1	16105774	16133734	27961	+	ENSMUSG00000025921	Rdh10	67216
1	16172013	16172990	978	16172559	57	23.6471	5.05007	20.5386	SPION-PEI_peak_992b	Distal Intergenic	1	16105774	16133734	27961	+	ENSMUSG00000025921	Rdh10	67216
1	16172013	16172990	978	16172888	27	4.83126	2.31405	2.75832	SPION-PEI_peak_992c	Distal Intergenic	1	16105774	16133734	27961	+	ENSMUSG00000025921	Rdh10	67216
1	16186357	16186633	277	16186550	29	8.25916	3.20684	5.80236	SPION-PEI_peak_993	Distal Intergenic	1	16105774	16133734	27961	+	ENSMUSG00000025921	Rdh10	80859
1	16204111	16204389	279	16204311	26	7.08484	3.032	4.72918	SPION-PEI_peak_994	Distal Intergenic	1	16105774	16133734	27961	+	ENSMUSG00000025921	Rdh10	98615
1	16212596	16212934	339	16212701	41	13.3276	3.80607	10.5793	SPION-PEI_peak_995	Distal Intergenic	1	16105774	16133734	27961	+	ENSMUSG00000025921	Rdh10	107160
1	16227861	16228701	841	16228055	45	13.8351	3.68295	11.0632	SPION-PEI_peak_996a	3' UTR	1	16105774	16133734	27961	+	ENSMUSG00000025921	Rdh10	122927
1	16227861	16228701	841	16228431	52	18.6804	4.32124	15.7247	SPION-PEI_peak_996b	3' UTR	1	16105774	16133734	27961	+	ENSMUSG00000025921	Rdh10	122927
1	16242686	16242999	314	16242822	20	3.91125	2.29258	1.99209	SPION-PEI_peak_997	Intron (ENSMUST00000162751/ENSMUSG00000025920, intron 2 of 13)	1	16105774	16133734	27961	+	ENSMUSG00000025921	Rdh10	137225
1	16248737	16248886	150	16248807	24	4.68436	2.38209	2.63077	SPION-PEI_peak_998	Intron (ENSMUST00000162751/ENSMUSG00000025920, intron 2 of 13)	1	16105774	16133734	27961	+	ENSMUSG00000025921	Rdh10	143112
1	16249862	16250097	236	16249926	24	3.91931	2.14869	1.99949	SPION-PEI_peak_999	Intron (ENSMUST00000162751/ENSMUSG00000025920, intron 2 of 13)	1	16105774	16133734	27961	+	ENSMUSG00000025921	Rdh10	144323
1	16275177	16275496	320	16275349	19	3.02751	2.01816	1.32938	SPION-PEI_peak_1000	Intron (ENSMUST00000162751/ENSMUSG00000025920, intron 2 of 13)	1	16105774	16133734	27961	+	ENSMUSG00000025921	Rdh10	169722
1	16277952	16278111	160	16278029	21	4.90211	2.59281	2.81744	SPION-PEI_peak_1001	Intron (ENSMUST00000162751/ENSMUSG00000025920, intron 2 of 13)	1	16105774	16133734	27961	+	ENSMUSG00000025921	Rdh10	172337
1	16291143	16291351	209	16291256	19	4.37354	2.50784	2.36862	SPION-PEI_peak_1002	Intron (ENSMUST00000162751/ENSMUSG00000025920, intron 2 of 13)	1	16105774	16133734	27961	+	ENSMUSG00000025921	Rdh10	185577
1	16291515	16291664	150	16291589	24	6.79519	3.0656	4.46279	SPION-PEI_peak_1003	Intron (ENSMUST00000162751/ENSMUSG00000025920, intron 2 of 13)	1	16105774	16133734	27961	+	ENSMUSG00000025921	Rdh10	185890
1	16295687	16296318	632	16295748	20	4.61189	2.54237	2.56771	SPION-PEI_peak_1004a	Intron (ENSMUST00000162751/ENSMUSG00000025920, intron 2 of 13)	1	16105774	16133734	27961	+	ENSMUSG00000025921	Rdh10	190544
1	16295687	16296318	632	16296121	17	3.39535	2.23187	1.5925	SPION-PEI_peak_1004b	Intron (ENSMUST00000162751/ENSMUSG00000025920, intron 2 of 13)	1	16105774	16133734	27961	+	ENSMUSG00000025921	Rdh10	190544
1	16305692	16305866	175	16305788	23	7.66516	3.45075	5.25678	SPION-PEI_peak_1005	Intron (ENSMUST00000162751/ENSMUSG00000025920, intron 2 of 13)	1	16105774	16133734	27961	+	ENSMUSG00000025921	Rdh10	200092
1	16321360	16321779	420	16321652	29	11.914	4.39883	9.23411	SPION-PEI_peak_1006	Intron (ENSMUST00000162751/ENSMUSG00000025920, intron 2 of 13)	1	16228674	16520112	291439	-	ENSMUSG00000025920	Stau2	198753
1	16334351	16334565	215	16334548	22	5.43955	2.72512	3.27578	SPION-PEI_peak_1007	Intron (ENSMUST00000162751/ENSMUSG00000025920, intron 2 of 13)	1	16228674	16520112	291439	-	ENSMUSG00000025920	Stau2	185762
1	16348154	16348336	183	16348235	21	6.33755	3.11615	4.05593	SPION-PEI_peak_1008	Intron (ENSMUST00000162751/ENSMUSG00000025920, intron 3 of 13)	1	16228674	16520112	291439	-	ENSMUSG00000025920	Stau2	171959
1	16371994	16372573	580	16372215	25	8.40357	3.54707	5.93727	SPION-PEI_peak_1009a	Intron (ENSMUST00000162751/ENSMUSG00000025920, intron 5 of 13)	1	16228674	16520112	291439	-	ENSMUSG00000025920	Stau2	148119
1	16371994	16372573	580	16372504	21	5.99871	2.98913	3.76159	SPION-PEI_peak_1009b	Intron (ENSMUST00000162751/ENSMUSG00000025920, intron 5 of 13)	1	16228674	16520112	291439	-	ENSMUSG00000025920	Stau2	148119
1	16383467	16383733	267	16383579	15	3.86684	2.53557	1.95504	SPION-PEI_peak_1010	Intron (ENSMUST00000162751/ENSMUSG00000025920, intron 6 of 13)	1	16228674	16520112	291439	-	ENSMUSG00000025920	Stau2	136646
1	16415532	16415723	192	16415617	22	6.25901	3.01442	3.98446	SPION-PEI_peak_1011	Intron (ENSMUST00000162751/ENSMUSG00000025920, intron 9 of 13)	1	16228674	16520112	291439	-	ENSMUSG00000025920	Stau2	104581
1	16433555	16433712	158	16433627	23	6.78926	3.13316	4.45752	SPION-PEI_peak_1012	Intron (ENSMUST00000162751/ENSMUSG00000025920, intron 9 of 13)	1	16228674	16520112	291439	-	ENSMUSG00000025920	Stau2	86558
1	16436491	16436640	150	16436617	20	4.75447	2.59419	2.69153	SPION-PEI_peak_1013	Intron (ENSMUST00000162751/ENSMUSG00000025920, intron 9 of 13)	1	16228674	16520112	291439	-	ENSMUSG00000025920	Stau2	83622
1	16444758	16444966	209	16444849	15	3.09466	2.20083	1.3835	SPION-PEI_peak_1014	Intron (ENSMUST00000162751/ENSMUSG00000025920, intron 10 of 13)	1	16228674	16520112	291439	-	ENSMUSG00000025920	Stau2	75355
1	16467459	16467637	179	16467539	15	3.10535	2.20538	1.39188	SPION-PEI_peak_1015	Intron (ENSMUST00000162751/ENSMUSG00000025920, intron 11 of 13)	1	16228674	16520112	291439	-	ENSMUSG00000025920	Stau2	52654
1	16480218	16480367	150	16480255	16	4.01572	2.53731	2.08081	SPION-PEI_peak_1016	Intron (ENSMUST00000162751/ENSMUSG00000025920, intron 11 of 13)	1	16228674	16520112	291439	-	ENSMUSG00000025920	Stau2	39895
1	16482978	16483153	176	16483076	25	8.87152	3.71429	6.36974	SPION-PEI_peak_1017	Intron (ENSMUST00000162751/ENSMUSG00000025920, intron 11 of 13)	1	16228674	16520112	291439	-	ENSMUSG00000025920	Stau2	37135
1	16503398	16503553	156	16503472	26	6.3036	2.78782	4.02514	SPION-PEI_peak_1018	Intron (ENSMUST00000162751/ENSMUSG00000025920, intron 12 of 13)	1	16228674	16520112	291439	-	ENSMUSG00000025920	Stau2	16715
1	16510661	16510846	186	16510758	23	6.98284	3.20213	4.63526	SPION-PEI_peak_1019	Intron (ENSMUST00000162751/ENSMUSG00000025920, intron 13 of 13)	1	16228674	16520112	291439	-	ENSMUSG00000025920	Stau2	9452
1	16516449	16516712	264	16516599	50	12.2354	3.12309	9.53751	SPION-PEI_peak_1020	Intron (ENSMUST00000162751/ENSMUSG00000025920, intron 13 of 13)	1	16228674	16520112	291439	-	ENSMUSG00000025920	Stau2	3664
1	16518535	16520071	1537	16518639	56	14.3626	3.27963	11.5697	SPION-PEI_peak_1021a	Promoter (1-2kb)	1	16228674	16520112	291439	-	ENSMUSG00000025920	Stau2	1578
1	16518535	16520071	1537	16518880	51	11.789	3.00491	9.115	SPION-PEI_peak_1021b	Promoter (1-2kb)	1	16228674	16520112	291439	-	ENSMUSG00000025920	Stau2	1578
1	16518535	16520071	1537	16519428	69	22.1628	4.04157	19.0969	SPION-PEI_peak_1021c	Promoter (1-2kb)	1	16228674	16520112	291439	-	ENSMUSG00000025920	Stau2	1578
1	16518535	16520071	1537	16519771	56	14.4772	3.29957	11.6774	SPION-PEI_peak_1021d	Promoter (1-2kb)	1	16228674	16520112	291439	-	ENSMUSG00000025920	Stau2	1578
1	16518535	16520071	1537	16519960	49	10.9477	2.91971	8.3175	SPION-PEI_peak_1021e	Promoter (1-2kb)	1	16228674	16520112	291439	-	ENSMUSG00000025920	Stau2	1578
1	16542629	16542860	232	16542776	25	8.14166	3.45515	5.69269	SPION-PEI_peak_1022	Intron (ENSMUST00000182554/ENSMUSG00000025939, intron 1 of 6)	1	16228674	16520112	291439	-	ENSMUSG00000025920	Stau2	-22748
1	16558593	16558742	150	16558667	24	6.71287	3.03767	4.38743	SPION-PEI_peak_1023	Intron (ENSMUST00000182554/ENSMUSG00000025939, intron 2 of 6)	1	16228674	16520112	291439	-	ENSMUSG00000025920	Stau2	-38630
1	16564484	16564660	177	16564608	24	5.44799	2.62192	3.28322	SPION-PEI_peak_1024	Intron (ENSMUST00000182554/ENSMUSG00000025939, intron 2 of 6)	1	16228674	16520112	291439	-	ENSMUSG00000025920	Stau2	-44548
1	16567349	16567498	150	16567412	24	6.10894	2.83607	3.84816	SPION-PEI_peak_1025	Intron (ENSMUST00000182554/ENSMUSG00000025939, intron 2 of 6)	1	16228674	16520112	291439	-	ENSMUSG00000025920	Stau2	-47386
1	16575372	16575622	251	16575450	23	6.56867	3.05538	4.2664	SPION-PEI_peak_1026	Intron (ENSMUST00000182554/ENSMUSG00000025939, intron 2 of 6)	1	16540790	16619489	78700	-	ENSMUSG00000025939	Ube2w	44118
1	16576328	16576506	179	16576405	22	6.2099	2.99674	3.93984	SPION-PEI_peak_1027	Intron (ENSMUST00000182554/ENSMUSG00000025939, intron 2 of 6)	1	16540790	16619489	78700	-	ENSMUSG00000025939	Ube2w	43162
1	16603932	16604242	311	16604066	26	6.59195	2.87693	4.28737	SPION-PEI_peak_1028	Intron (ENSMUST00000182554/ENSMUSG00000025939, intron 6 of 6)	1	16540790	16619489	78700	-	ENSMUSG00000025939	Ube2w	15558
1	16609485	16609637	153	16609561	31	7.79614	2.96022	5.37822	SPION-PEI_peak_1029	Intron (ENSMUST00000182554/ENSMUSG00000025939, intron 6 of 6)	1	16540790	16619489	78700	-	ENSMUSG00000025939	Ube2w	10005
1	16618861	16619767	907	16619308	104	65.2067	9.10668	61.2299	SPION-PEI_peak_1030	Promoter (<=1kb)	1	16540790	16619489	78700	-	ENSMUSG00000025939	Ube2w	0
1	16649964	16650113	150	16650019	19	3.69385	2.25734	1.84007	SPION-PEI_peak_1031	Intron (ENSMUST00000188641/ENSMUSG00000079658, intron 3 of 3)	1	16641725	16657042	15318	-	ENSMUSG00000079658	Eloc	7079
1	16650444	16650715	272	16650511	18	3.30565	2.15542	1.55331	SPION-PEI_peak_1032	Intron (ENSMUST00000188641/ENSMUSG00000079658, intron 3 of 3)	1	16641725	16657042	15318	-	ENSMUSG00000079658	Eloc	6599
1	16656463	16657586	1124	16656718	63	15.9322	3.28795	13.0761	SPION-PEI_peak_1033a	Promoter (<=1kb)	1	16641725	16657042	15318	-	ENSMUSG00000079658	Eloc	0
1	16656463	16657586	1124	16657067	169	99.3373	8.70679	94.8415	SPION-PEI_peak_1033b	Promoter (<=1kb)	1	16641725	16657042	15318	-	ENSMUSG00000079658	Eloc	0
1	16656463	16657586	1124	16657451	77	24.2675	4.01958	21.1409	SPION-PEI_peak_1033c	Promoter (<=1kb)	1	16641725	16657042	15318	-	ENSMUSG00000079658	Eloc	0
1	16661349	16661623	275	16661488	66	16.0423	3.20728	13.1823	SPION-PEI_peak_1034	Distal Intergenic	1	16665207	16678275	13069	+	ENSMUSG00000025940	Tmem70	-3859
1	16665042	16665690	649	16665166	51	17.7473	4.18343	14.8234	SPION-PEI_peak_1035a	Promoter (<=1kb)	1	16665207	16678275	13069	+	ENSMUSG00000025940	Tmem70	0
1	16665042	16665690	649	16665454	56	21.1421	4.58015	18.1081	SPION-PEI_peak_1035b	Promoter (<=1kb)	1	16665207	16678275	13069	+	ENSMUSG00000025940	Tmem70	0
1	16687799	16688016	218	16687936	29	5.18503	2.34283	3.04986	SPION-PEI_peak_1036	Promoter (<=1kb)	1	16688433	16709611	21179	+	ENSMUSG00000025779	Ly96	-635
1	16688630	16689048	419	16688739	65	26.7541	5.10046	23.5593	SPION-PEI_peak_1037	Promoter (<=1kb)	1	16688433	16709611	21179	+	ENSMUSG00000025779	Ly96	615
1	16707820	16707969	150	16707917	18	5.36395	2.96181	3.2087	SPION-PEI_peak_1038	Intron (ENSMUST00000026881/ENSMUSG00000025779, intron 4 of 4)	1	16688433	16709611	21179	+	ENSMUSG00000025779	Ly96	19536
1	16708175	16708573	399	16708304	52	33.4613	8.39907	30.0984	SPION-PEI_peak_1039	Intron (ENSMUST00000026881/ENSMUSG00000025779, intron 4 of 4)	1	16688433	16709611	21179	+	ENSMUSG00000025779	Ly96	20140
1	16714827	16715005	179	16714894	16	4.38218	2.69404	2.36862	SPION-PEI_peak_1040	Distal Intergenic	1	16688433	16709611	21179	+	ENSMUSG00000025779	Ly96	26572
1	16721103	16721310	208	16721252	21	5.10195	2.66344	2.97677	SPION-PEI_peak_1041	Distal Intergenic	1	16688433	16709611	21179	+	ENSMUSG00000025779	Ly96	32877
1	16723273	16723443	171	16723362	26	7.00512	3.00668	4.65569	SPION-PEI_peak_1042	Distal Intergenic	1	16688433	16709611	21179	+	ENSMUSG00000025779	Ly96	35010
1	16723742	16724013	272	16723913	18	3.2473	2.13363	1.5069	SPION-PEI_peak_1043	Distal Intergenic	1	16688433	16709611	21179	+	ENSMUSG00000025779	Ly96	35580
1	16726616	16726844	229	16726762	18	4.44627	2.59209	2.42433	SPION-PEI_peak_1044	Distal Intergenic	1	16688433	16709611	21179	+	ENSMUSG00000025779	Ly96	38411
1	16738023	16738232	210	16738126	23	8.59367	3.80335	6.1087	SPION-PEI_peak_1045	Distal Intergenic	1	16688433	16709611	21179	+	ENSMUSG00000025779	Ly96	49799
1	16745407	16745578	172	16745479	23	6.65249	3.08483	4.34263	SPION-PEI_peak_1046	Distal Intergenic	1	16688433	16709611	21179	+	ENSMUSG00000025779	Ly96	57145
1	16749141	16749300	160	16749228	29	7.43549	2.96443	5.04373	SPION-PEI_peak_1047	Distal Intergenic	1	16688433	16709611	21179	+	ENSMUSG00000025779	Ly96	60867
1	16749654	16749807	154	16749740	27	6.24063	2.71845	3.96783	SPION-PEI_peak_1048	Distal Intergenic	1	16688433	16709611	21179	+	ENSMUSG00000025779	Ly96	61374
1	16757611	16758190	580	16757679	21	4.91516	2.5974	2.81744	SPION-PEI_peak_1049a	Distal Intergenic	1	16688433	16709611	21179	+	ENSMUSG00000025779	Ly96	69757
1	16757611	16758190	580	16758027	32	11.6476	4.01704	8.97992	SPION-PEI_peak_1049b	Distal Intergenic	1	16688433	16709611	21179	+	ENSMUSG00000025779	Ly96	69757
1	16758417	16758652	236	16758554	23	5.8671	2.8136	3.6432	SPION-PEI_peak_1050	Distal Intergenic	1	16688433	16709611	21179	+	ENSMUSG00000025779	Ly96	70219
1	16771874	16772130	257	16772053	15	3.86684	2.53557	1.95504	SPION-PEI_peak_1051	Distal Intergenic	1	16688433	16709611	21179	+	ENSMUSG00000025779	Ly96	83697
1	16778598	16778892	295	16778730	28	10.4241	3.98078	7.82465	SPION-PEI_peak_1052	Distal Intergenic	1	16688433	16709611	21179	+	ENSMUSG00000025779	Ly96	90459
1	16779952	16780743	792	16780046	19	4.67429	2.62123	2.62169	SPION-PEI_peak_1053a	Distal Intergenic	1	16688433	16709611	21179	+	ENSMUSG00000025779	Ly96	92310
1	16779952	16780743	792	16780333	22	5.97102	2.91139	3.73664	SPION-PEI_peak_1053b	Distal Intergenic	1	16688433	16709611	21179	+	ENSMUSG00000025779	Ly96	92310
1	16779952	16780743	792	16780592	23	6.40472	2.99813	4.11712	SPION-PEI_peak_1053c	Distal Intergenic	1	16688433	16709611	21179	+	ENSMUSG00000025779	Ly96	92310
1	16780947	16781181	235	16781053	35	13.6877	4.37424	10.9219	SPION-PEI_peak_1054	Distal Intergenic	1	16688433	16709611	21179	+	ENSMUSG00000025779	Ly96	92748
1	16786220	16786585	366	16786432	28	7.53694	3.05103	5.13773	SPION-PEI_peak_1055	Distal Intergenic	1	16688433	16709611	21179	+	ENSMUSG00000025779	Ly96	98152
1	16789997	16790187	191	16790082	21	3.26164	2.03515	1.51794	SPION-PEI_peak_1056	Distal Intergenic	1	16688433	16709611	21179	+	ENSMUSG00000025779	Ly96	101754
1	16790796	16791187	392	16790911	42	14.0491	3.918	11.2688	SPION-PEI_peak_1057a	Distal Intergenic	1	16688433	16709611	21179	+	ENSMUSG00000025779	Ly96	102754
1	16790796	16791187	392	16791098	44	15.4227	4.11711	12.5852	SPION-PEI_peak_1057b	Distal Intergenic	1	16688433	16709611	21179	+	ENSMUSG00000025779	Ly96	102754
1	16796410	16796779	370	16796645	112	59.7831	7.35917	55.8979	SPION-PEI_peak_1058	Distal Intergenic	1	16688433	16709611	21179	+	ENSMUSG00000025779	Ly96	108346
1	16798409	16798561	153	16798537	55	17.2376	3.85012	14.3323	SPION-PEI_peak_1059	Distal Intergenic	1	16688433	16709611	21179	+	ENSMUSG00000025779	Ly96	110128
1	16809166	16809647	482	16809407	27	9.22837	3.66252	6.705	SPION-PEI_peak_1060	Distal Intergenic	1	16688433	16709611	21179	+	ENSMUSG00000025779	Ly96	121214
1	16826368	16826902	535	16826730	51	27.1801	6.5698	23.9744	SPION-PEI_peak_1061	Distal Intergenic	1	16688433	16709611	21179	+	ENSMUSG00000025779	Ly96	138469
1	16841774	16841965	192	16841849	20	5.67313	2.93706	3.46875	SPION-PEI_peak_1062	Distal Intergenic	1	16688433	16709611	21179	+	ENSMUSG00000025779	Ly96	153532
1	16849377	16849663	287	16849557	20	5.12569	2.73082	2.99771	SPION-PEI_peak_1063	Distal Intergenic	1	16688433	16709611	21179	+	ENSMUSG00000025779	Ly96	161230
1	16860780	16860996	217	16860853	15	3.86684	2.53557	1.95504	SPION-PEI_peak_1064	Distal Intergenic	1	16688433	16709611	21179	+	ENSMUSG00000025779	Ly96	172563
1	16868335	16868494	160	16868480	19	5.67661	3.01205	3.47185	SPION-PEI_peak_1065	Distal Intergenic	1	16688433	16709611	21179	+	ENSMUSG00000025779	Ly96	180061
1	16882583	16882906	324	16882804	30	9.05162	3.37875	6.53888	SPION-PEI_peak_1066	Distal Intergenic	1	16688433	16709611	21179	+	ENSMUSG00000025779	Ly96	194473
1	16899434	16899588	155	16899514	21	7.29203	3.48641	4.91091	SPION-PEI_peak_1067	Distal Intergenic	1	16964560	17097889	133330	-	ENSMUSG00000042686	Jph1	198456
1	16899780	16899997	218	16899889	28	12.1405	4.59572	9.44701	SPION-PEI_peak_1068	Distal Intergenic	1	16964560	17097889	133330	-	ENSMUSG00000042686	Jph1	198110
1	16903701	16903924	224	16903726	18	3.97688	2.40964	2.04798	SPION-PEI_peak_1069	Distal Intergenic	1	16964560	17097889	133330	-	ENSMUSG00000042686	Jph1	194189
1	16910966	16911142	177	16911069	18	4.76914	2.72011	2.70439	SPION-PEI_peak_1070	Distal Intergenic	1	16964560	17097889	133330	-	ENSMUSG00000042686	Jph1	186924
1	16911275	16911601	327	16911408	54	32.7027	7.80696	29.358	SPION-PEI_peak_1071	Distal Intergenic	1	16964560	17097889	133330	-	ENSMUSG00000042686	Jph1	186615
1	16918485	16918912	428	16918613	19	5.76235	3.04646	3.54888	SPION-PEI_peak_1072a	Distal Intergenic	1	16964560	17097889	133330	-	ENSMUSG00000042686	Jph1	179405
1	16918485	16918912	428	16918881	16	4.04265	2.54873	2.10384	SPION-PEI_peak_1072b	Distal Intergenic	1	16964560	17097889	133330	-	ENSMUSG00000042686	Jph1	179405
1	16926188	16926385	198	16926302	28	9.07299	3.53013	6.55886	SPION-PEI_peak_1073	Distal Intergenic	1	16964560	17097889	133330	-	ENSMUSG00000042686	Jph1	171702
1	16943408	16943602	195	16943504	20	5.56157	2.89456	3.36852	SPION-PEI_peak_1074	Distal Intergenic	1	16964560	17097889	133330	-	ENSMUSG00000042686	Jph1	154482
1	16945630	16946258	629	16946022	25	9.61416	3.98773	7.06332	SPION-PEI_peak_1075	Distal Intergenic	1	16964560	17097889	133330	-	ENSMUSG00000042686	Jph1	152260
1	17017914	17018280	367	17017974	18	3.98882	2.41423	2.05826	SPION-PEI_peak_1076	Intron (ENSMUST00000038382/ENSMUSG00000042686, intron 3 of 4)	1	16964560	17097889	133330	-	ENSMUSG00000042686	Jph1	79976
1	17022973	17023212	240	17023082	27	8.73627	3.49781	6.2427	SPION-PEI_peak_1077	Intron (ENSMUST00000038382/ENSMUSG00000042686, intron 3 of 4)	1	16964560	17097889	133330	-	ENSMUSG00000042686	Jph1	74917
1	17051547	17051841	295	17051778	22	4.84806	2.52331	2.77295	SPION-PEI_peak_1078	Intron (ENSMUST00000038382/ENSMUSG00000042686, intron 3 of 4)	1	16964560	17097889	133330	-	ENSMUSG00000042686	Jph1	46343
1	17059372	17059619	248	17059457	17	3.50298	2.27416	1.68184	SPION-PEI_peak_1079	Intron (ENSMUST00000038382/ENSMUSG00000042686, intron 3 of 4)	1	16964560	17097889	133330	-	ENSMUSG00000042686	Jph1	38518
1	17062629	17062838	210	17062751	21	6.09805	3.02613	3.83794	SPION-PEI_peak_1080	Intron (ENSMUST00000038382/ENSMUSG00000042686, intron 3 of 4)	1	16964560	17097889	133330	-	ENSMUSG00000042686	Jph1	35261
1	17069097	17069355	259	17069306	23	6.06051	2.87942	3.80847	SPION-PEI_peak_1081	Intron (ENSMUST00000038382/ENSMUSG00000042686, intron 3 of 4)	1	16964560	17097889	133330	-	ENSMUSG00000042686	Jph1	28793
1	17080668	17080823	156	17080743	23	8.01619	3.58209	5.57554	SPION-PEI_peak_1082	Intron (ENSMUST00000038382/ENSMUSG00000042686, intron 3 of 4)	1	16964560	17097889	133330	-	ENSMUSG00000042686	Jph1	17222
1	17096858	17098103	1246	17097010	72	23.3875	4.10112	20.2863	SPION-PEI_peak_1083a	Promoter (<=1kb)	1	16964560	17097889	133330	-	ENSMUSG00000042686	Jph1	0
1	17096858	17098103	1246	17097269	96	40.3116	5.44485	36.7967	SPION-PEI_peak_1083b	Promoter (<=1kb)	1	16964560	17097889	133330	-	ENSMUSG00000042686	Jph1	0
1	17096858	17098103	1246	17097674	113	54.1371	6.43159	50.3535	SPION-PEI_peak_1083c	Promoter (<=1kb)	1	16964560	17097889	133330	-	ENSMUSG00000042686	Jph1	0
1	17096858	17098103	1246	17097906	106	48.4497	6.04691	44.7716	SPION-PEI_peak_1083d	Promoter (<=1kb)	1	16964560	17097889	133330	-	ENSMUSG00000042686	Jph1	0
1	17108488	17108771	284	17108559	18	3.98882	2.41423	2.05826	SPION-PEI_peak_1084a	Distal Intergenic	1	16964560	17097889	133330	-	ENSMUSG00000042686	Jph1	-10882
1	17108488	17108771	284	17108676	22	6.14513	2.9735	3.88111	SPION-PEI_peak_1084b	Distal Intergenic	1	16964560	17097889	133330	-	ENSMUSG00000042686	Jph1	-10882
1	17123513	17123906	394	17123620	34	12.4716	4.09596	9.76318	SPION-PEI_peak_1085	Distal Intergenic	1	17145362	17164271	18910	+	ENSMUSG00000025777	Gdap1	-21850
1	17138313	17138512	200	17138344	14	3.37642	2.3771	1.57692	SPION-PEI_peak_1086	Distal Intergenic	1	17145362	17164271	18910	+	ENSMUSG00000025777	Gdap1	-7050
1	17145405	17145737	333	17145656	15	3.86684	2.53557	1.95504	SPION-PEI_peak_1087	Promoter (<=1kb)	1	17145362	17164271	18910	+	ENSMUSG00000025777	Gdap1	375
1	17150719	17150966	248	17150753	14	3.18373	2.29008	1.45521	SPION-PEI_peak_1088	Intron (ENSMUST00000026879/ENSMUSG00000025777, intron 2 of 5)	1	17145362	17164271	18910	+	ENSMUSG00000025777	Gdap1	5604
1	17157846	17158027	182	17157937	24	8.04425	3.50385	5.60153	SPION-PEI_peak_1089	Intron (ENSMUST00000026879/ENSMUSG00000025777, intron 3 of 5)	1	17145362	17164271	18910	+	ENSMUSG00000025777	Gdap1	12665
1	17189768	17190004	237	17189888	20	4.1883	2.39044	2.22763	SPION-PEI_peak_1090	Distal Intergenic	1	17145362	17164271	18910	+	ENSMUSG00000025777	Gdap1	44642
1	17194432	17194722	291	17194462	21	4.67358	2.51285	2.62125	SPION-PEI_peak_1091	Distal Intergenic	1	17145362	17164271	18910	+	ENSMUSG00000025777	Gdap1	49360
1	17194882	17195031	150	17194945	21	4.81182	2.56112	2.74147	SPION-PEI_peak_1092	Distal Intergenic	1	17145362	17164271	18910	+	ENSMUSG00000025777	Gdap1	49669
1	17207413	17207562	150	17207472	21	5.86922	2.94118	3.64488	SPION-PEI_peak_1093	Distal Intergenic	1	17145362	17164271	18910	+	ENSMUSG00000025777	Gdap1	62200
1	17230815	17231053	239	17230884	14	3.37642	2.3771	1.57692	SPION-PEI_peak_1094	Distal Intergenic	1	17145362	17164271	18910	+	ENSMUSG00000025777	Gdap1	85691
1	17257440	17257756	317	17257490	16	3.94929	2.50923	2.02457	SPION-PEI_peak_1095a	Distal Intergenic	1	17145362	17164271	18910	+	ENSMUSG00000025777	Gdap1	112394
1	17257440	17257756	317	17257678	18	5.00963	2.8169	2.89539	SPION-PEI_peak_1095b	Distal Intergenic	1	17145362	17164271	18910	+	ENSMUSG00000025777	Gdap1	112394
1	17273041	17273267	227	17273138	22	6.94152	3.26473	4.59737	SPION-PEI_peak_1096	Distal Intergenic	1	17145362	17164271	18910	+	ENSMUSG00000025777	Gdap1	127905
1	17296423	17296572	150	17296475	17	4.70301	2.76074	2.64652	SPION-PEI_peak_1097	Distal Intergenic	1	17145362	17164271	18910	+	ENSMUSG00000025777	Gdap1	151210
1	17297084	17297854	771	17297159	21	6.19934	3.06407	3.93021	SPION-PEI_peak_1098a	Distal Intergenic	1	17145362	17164271	18910	+	ENSMUSG00000025777	Gdap1	152492
1	17297084	17297854	771	17297421	24	7.88349	3.4459	5.45932	SPION-PEI_peak_1098b	Distal Intergenic	1	17145362	17164271	18910	+	ENSMUSG00000025777	Gdap1	152492
1	17297084	17297854	771	17297816	17	3.89712	2.43079	1.98045	SPION-PEI_peak_1098c	Distal Intergenic	1	17145362	17164271	18910	+	ENSMUSG00000025777	Gdap1	152492
1	17305493	17305717	225	17305573	25	7.08792	3.09708	4.73196	SPION-PEI_peak_1099	Distal Intergenic	1	17145362	17164271	18910	+	ENSMUSG00000025777	Gdap1	160355
1	17307549	17307705	157	17307582	18	3.63574	2.27954	1.79143	SPION-PEI_peak_1100	Distal Intergenic	1	17145362	17164271	18910	+	ENSMUSG00000025777	Gdap1	162343
1	17320813	17321137	325	17320882	30	8.88734	3.32975	6.38467	SPION-PEI_peak_1101a	Distal Intergenic	1	17145362	17164271	18910	+	ENSMUSG00000025777	Gdap1	175775
1	17320813	17321137	325	17321123	20	3.91125	2.29258	1.99209	SPION-PEI_peak_1101b	Distal Intergenic	1	17145362	17164271	18910	+	ENSMUSG00000025777	Gdap1	175775
1	17321471	17321620	150	17321553	21	4.55162	2.47052	2.51571	SPION-PEI_peak_1102	Distal Intergenic	1	17145362	17164271	18910	+	ENSMUSG00000025777	Gdap1	176258
1	17327639	17328242	604	17328116	20	6.66901	3.32793	4.34704	SPION-PEI_peak_1103	Distal Intergenic	1	17145362	17164271	18910	+	ENSMUSG00000025777	Gdap1	182880
1	17337373	17337812	440	17337629	18	4.933	2.78592	2.82767	SPION-PEI_peak_1104	Distal Intergenic	1	17145362	17164271	18910	+	ENSMUSG00000025777	Gdap1	192450
1	17342610	17342839	230	17342739	24	8.04425	3.50385	5.60153	SPION-PEI_peak_1105	Distal Intergenic	1	17145362	17164271	18910	+	ENSMUSG00000025777	Gdap1	197477
1	17348390	17348784	395	17348526	22	6.96017	3.27169	4.61445	SPION-PEI_peak_1106a	Distal Intergenic	1	17145362	17164271	18910	+	ENSMUSG00000025777	Gdap1	203422
1	17348390	17348784	395	17348706	18	4.68241	2.68551	2.62898	SPION-PEI_peak_1106b	Distal Intergenic	1	17145362	17164271	18910	+	ENSMUSG00000025777	Gdap1	203422
1	17354393	17354575	183	17354474	30	11.1793	4.047	8.53757	SPION-PEI_peak_1107	Distal Intergenic	1	17145362	17164271	18910	+	ENSMUSG00000025777	Gdap1	209213
1	17361182	17361428	247	17361211	14	3.1032	2.25394	1.39044	SPION-PEI_peak_1108	Distal Intergenic	1	17145362	17164271	18910	+	ENSMUSG00000025777	Gdap1	216066
1	17366954	17367165	212	17367081	17	4.92116	2.85251	2.81744	SPION-PEI_peak_1109	Distal Intergenic	1	17145362	17164271	18910	+	ENSMUSG00000025777	Gdap1	221803
1	17375977	17376336	360	17376042	17	3.93414	2.44565	2.01185	SPION-PEI_peak_1110	Distal Intergenic	1	17601901	17630939	29039	+	ENSMUSG00000067780	Pi15	-225925
1	17414430	17414589	160	17414507	21	5.44089	2.78481	3.27686	SPION-PEI_peak_1111	Distal Intergenic	1	17601901	17630939	29039	+	ENSMUSG00000067780	Pi15	-187472
1	17435151	17435554	404	17435234	21	7.04769	3.38983	4.69499	SPION-PEI_peak_1112a	Distal Intergenic	1	17601901	17630939	29039	+	ENSMUSG00000067780	Pi15	-166751
1	17435151	17435554	404	17435497	17	4.79518	2.79938	2.72698	SPION-PEI_peak_1112b	Distal Intergenic	1	17601901	17630939	29039	+	ENSMUSG00000067780	Pi15	-166751
1	17448334	17448483	150	17448449	20	5.64099	2.92479	3.43994	SPION-PEI_peak_1113	Distal Intergenic	1	17601901	17630939	29039	+	ENSMUSG00000067780	Pi15	-153568
1	17453863	17454111	249	17453992	40	16.3033	4.67503	13.4319	SPION-PEI_peak_1114	Distal Intergenic	1	17601901	17630939	29039	+	ENSMUSG00000067780	Pi15	-148039
1	17458066	17458241	176	17458140	29	8.64699	3.3241	6.15875	SPION-PEI_peak_1115	Distal Intergenic	1	17601901	17630939	29039	+	ENSMUSG00000067780	Pi15	-143836
1	17465971	17466210	240	17466081	20	6.66901	3.32793	4.34704	SPION-PEI_peak_1116	Distal Intergenic	1	17601901	17630939	29039	+	ENSMUSG00000067780	Pi15	-135931
1	17496255	17496456	202	17496312	18	4.31364	2.54011	2.33392	SPION-PEI_peak_1117	Distal Intergenic	1	17601901	17630939	29039	+	ENSMUSG00000067780	Pi15	-105647
1	17504402	17504863	462	17504530	24	8.06464	3.51124	5.62061	SPION-PEI_peak_1118	Distal Intergenic	1	17601901	17630939	29039	+	ENSMUSG00000067780	Pi15	-97500
1	17523618	17524191	574	17523692	23	5.39323	2.65487	3.23482	SPION-PEI_peak_1119a	Distal Intergenic	1	17601901	17630939	29039	+	ENSMUSG00000067780	Pi15	-78284
1	17523618	17524191	574	17523921	29	8.5749	3.30215	6.09749	SPION-PEI_peak_1119b	Distal Intergenic	1	17601901	17630939	29039	+	ENSMUSG00000067780	Pi15	-78284
1	17523618	17524191	574	17524085	28	7.9834	3.18681	5.54491	SPION-PEI_peak_1119c	Distal Intergenic	1	17601901	17630939	29039	+	ENSMUSG00000067780	Pi15	-78284
1	17528112	17528265	154	17528217	27	8.9781	3.57827	6.46979	SPION-PEI_peak_1120	Distal Intergenic	1	17601901	17630939	29039	+	ENSMUSG00000067780	Pi15	-73790
1	17544493	17545029	537	17544647	19	5.17766	2.81492	3.04365	SPION-PEI_peak_1121a	Distal Intergenic	1	17601901	17630939	29039	+	ENSMUSG00000067780	Pi15	-57409
1	17544493	17545029	537	17544950	20	5.70548	2.94944	3.49785	SPION-PEI_peak_1121b	Distal Intergenic	1	17601901	17630939	29039	+	ENSMUSG00000067780	Pi15	-57409
1	17546025	17546174	150	17546115	26	8.72182	3.57379	6.22905	SPION-PEI_peak_1122	Distal Intergenic	1	17601901	17630939	29039	+	ENSMUSG00000067780	Pi15	-55877
1	17552862	17553171	310	17552915	15	3.86684	2.53557	1.95504	SPION-PEI_peak_1123	Distal Intergenic	1	17601901	17630939	29039	+	ENSMUSG00000067780	Pi15	-49040
1	17560855	17561061	207	17560930	16	3.58734	2.35784	1.75153	SPION-PEI_peak_1124	Distal Intergenic	1	17601901	17630939	29039	+	ENSMUSG00000067780	Pi15	-41047
1	17590223	17590397	175	17590296	16	3.72012	2.41306	1.86144	SPION-PEI_peak_1125	Distal Intergenic	1	17601901	17630939	29039	+	ENSMUSG00000067780	Pi15	-11679
1	17610115	17610333	219	17610248	22	6.01793	2.92807	3.77872	SPION-PEI_peak_1126	Intron (ENSMUST00000088476/ENSMUSG00000067780, intron 2 of 5)	1	17601901	17630939	29039	+	ENSMUSG00000067780	Pi15	8432
1	17625832	17626126	295	17625901	20	5.625	2.91869	3.42556	SPION-PEI_peak_1127	3' UTR	1	17601901	17630939	29039	+	ENSMUSG00000067780	Pi15	24225
1	17634264	17634577	314	17634334	26	6.00246	2.69596	3.76483	SPION-PEI_peak_1128a	Distal Intergenic	1	17601901	17630939	29039	+	ENSMUSG00000067780	Pi15	32676
1	17634264	17634577	314	17634501	29	7.54277	2.99551	5.14313	SPION-PEI_peak_1128b	Distal Intergenic	1	17601901	17630939	29039	+	ENSMUSG00000067780	Pi15	32676
1	17644521	17645119	599	17644590	21	4.46829	2.44173	2.44328	SPION-PEI_peak_1129a	Distal Intergenic	1	17601901	17630939	29039	+	ENSMUSG00000067780	Pi15	43218
1	17644521	17645119	599	17644758	28	8.01768	3.19735	5.57683	SPION-PEI_peak_1129b	Distal Intergenic	1	17601901	17630939	29039	+	ENSMUSG00000067780	Pi15	43218
1	17644521	17645119	599	17645004	23	5.44671	2.67261	3.28204	SPION-PEI_peak_1129c	Distal Intergenic	1	17601901	17630939	29039	+	ENSMUSG00000067780	Pi15	43218
1	17653367	17653662	296	17653420	17	3.1217	2.12515	1.40548	SPION-PEI_peak_1130	Distal Intergenic	1	17601901	17630939	29039	+	ENSMUSG00000067780	Pi15	51761
1	17661226	17661466	241	17661351	27	6.50132	2.79581	4.20504	SPION-PEI_peak_1131	Distal Intergenic	1	17601901	17630939	29039	+	ENSMUSG00000067780	Pi15	59565
1	17661583	17661800	218	17661687	35	10.9082	3.5732	8.28009	SPION-PEI_peak_1132	Distal Intergenic	1	17601901	17630939	29039	+	ENSMUSG00000067780	Pi15	59899
1	17666657	17667006	350	17666725	18	4.04915	2.43746	2.10927	SPION-PEI_peak_1133a	Distal Intergenic	1	17727045	17766344	39300	+	ENSMUSG00000025776	Crispld1	-60389
1	17666657	17667006	350	17666960	17	3.84835	2.41125	1.95504	SPION-PEI_peak_1133b	Distal Intergenic	1	17727045	17766344	39300	+	ENSMUSG00000025776	Crispld1	-60389
1	17695051	17695200	150	17695151	15	3.86684	2.53557	1.95504	SPION-PEI_peak_1134	Distal Intergenic	1	17727045	17766344	39300	+	ENSMUSG00000025776	Crispld1	-31995
1	17709585	17709914	330	17709660	17	4.07325	2.50174	2.12978	SPION-PEI_peak_1135	Distal Intergenic	1	17727045	17766344	39300	+	ENSMUSG00000025776	Crispld1	-17461
1	17719324	17719592	269	17719469	20	6.66901	3.32793	4.34704	SPION-PEI_peak_1136	Distal Intergenic	1	17727045	17766344	39300	+	ENSMUSG00000025776	Crispld1	-7722
1	17727272	17727614	343	17727561	20	4.74131	2.5894	2.68006	SPION-PEI_peak_1137	Promoter (<=1kb)	1	17727045	17766344	39300	+	ENSMUSG00000025776	Crispld1	569
1	17727930	17728222	293	17728135	24	6.61562	3.00481	4.3091	SPION-PEI_peak_1138	Promoter (1-2kb)	1	17727045	17766344	39300	+	ENSMUSG00000025776	Crispld1	1177
1	17738017	17738641	625	17738276	35	13.8458	4.4226	11.0735	SPION-PEI_peak_1139	Intron (ENSMUST00000159958/ENSMUSG00000025776, intron 2 of 14)	1	17727045	17766344	39300	+	ENSMUSG00000025776	Crispld1	11596
1	17756961	17757110	150	17757093	19	4.44988	2.53646	2.42719	SPION-PEI_peak_1140	Intron (ENSMUST00000159958/ENSMUSG00000025776, intron 13 of 14)	1	17727045	17766344	39300	+	ENSMUSG00000025776	Crispld1	30065
1	17778101	17778305	205	17778187	19	5.79708	3.06044	3.58001	SPION-PEI_peak_1141	Distal Intergenic	1	17727045	17766344	39300	+	ENSMUSG00000025776	Crispld1	51260
1	17789176	17789508	333	17789386	20	5.45256	2.85326	3.28726	SPION-PEI_peak_1142	Distal Intergenic	1	17727045	17766344	39300	+	ENSMUSG00000025776	Crispld1	62463
1	17791478	17791728	251	17791572	16	3.63501	2.37762	1.79096	SPION-PEI_peak_1143	Distal Intergenic	1	17727045	17766344	39300	+	ENSMUSG00000025776	Crispld1	64683
1	17802396	17802568	173	17802493	19	4.66075	2.61609	2.61013	SPION-PEI_peak_1144	Distal Intergenic	1	17727045	17766344	39300	+	ENSMUSG00000025776	Crispld1	75523
1	17806587	17806736	150	17806659	21	6.06472	3.0137	3.80847	SPION-PEI_peak_1145	Distal Intergenic	1	17727045	17766344	39300	+	ENSMUSG00000025776	Crispld1	79691
1	17822791	17822940	150	17822825	15	3.86684	2.53557	1.95504	SPION-PEI_peak_1146	Distal Intergenic	1	17727045	17766344	39300	+	ENSMUSG00000025776	Crispld1	95895
1	17826096	17826245	150	17826168	20	6.49555	3.25834	4.19969	SPION-PEI_peak_1147	Distal Intergenic	1	17727045	17766344	39300	+	ENSMUSG00000025776	Crispld1	99200
1	17835735	17835884	150	17835809	22	7.93383	3.64488	5.49849	SPION-PEI_peak_1148	Distal Intergenic	1	17727045	17766344	39300	+	ENSMUSG00000025776	Crispld1	108839
1	17841151	17841534	384	17841407	14	3.26657	2.32739	1.52218	SPION-PEI_peak_1149	Distal Intergenic	1	17727045	17766344	39300	+	ENSMUSG00000025776	Crispld1	114489
1	17852792	17853116	325	17852843	15	3.77291	2.49415	1.90529	SPION-PEI_peak_1150	Distal Intergenic	1	17727045	17766344	39300	+	ENSMUSG00000025776	Crispld1	126071
1	17853366	17853523	158	17853457	22	7.65417	3.53574	5.2465	SPION-PEI_peak_1151	Distal Intergenic	1	17727045	17766344	39300	+	ENSMUSG00000025776	Crispld1	126478
1	17866512	17866999	488	17866629	19	5.52611	2.95203	3.33692	SPION-PEI_peak_1152a	Distal Intergenic	1	17727045	17766344	39300	+	ENSMUSG00000025776	Crispld1	139954
1	17866512	17866999	488	17866814	23	7.97385	3.56612	5.53587	SPION-PEI_peak_1152b	Distal Intergenic	1	17727045	17766344	39300	+	ENSMUSG00000025776	Crispld1	139954
1	17875018	17875291	274	17875211	28	7.00019	2.89133	4.65125	SPION-PEI_peak_1153	Distal Intergenic	1	17727045	17766344	39300	+	ENSMUSG00000025776	Crispld1	148246
1	17878603	17878821	219	17878714	42	15.5586	4.3	12.7161	SPION-PEI_peak_1154	Distal Intergenic	1	17727045	17766344	39300	+	ENSMUSG00000025776	Crispld1	151776
1	17879799	17879948	150	17879867	30	7.9089	3.04519	5.48289	SPION-PEI_peak_1155	Distal Intergenic	1	17727045	17766344	39300	+	ENSMUSG00000025776	Crispld1	152903
1	17884054	17884340	287	17884184	28	10.2358	3.91627	7.64629	SPION-PEI_peak_1156	Distal Intergenic	1	17727045	17766344	39300	+	ENSMUSG00000025776	Crispld1	157295
1	17891198	17891393	196	17891307	22	6.27548	3.02035	3.99947	SPION-PEI_peak_1157	Distal Intergenic	1	17727045	17766344	39300	+	ENSMUSG00000025776	Crispld1	164348
1	17894157	17894375	219	17894191	16	3.45971	2.30508	1.64567	SPION-PEI_peak_1158	Distal Intergenic	1	17727045	17766344	39300	+	ENSMUSG00000025776	Crispld1	167330
1	17927334	17927534	201	17927431	25	8.82763	3.69844	6.32843	SPION-PEI_peak_1159	Distal Intergenic	1	17727045	17766344	39300	+	ENSMUSG00000025776	Crispld1	200489
1	17931673	17931822	150	17931746	16	3.12552	2.16837	1.40859	SPION-PEI_peak_1160	Distal Intergenic	1	17727045	17766344	39300	+	ENSMUSG00000025776	Crispld1	204777
1	17938390	17938539	150	17938489	19	5.16244	2.80899	3.03017	SPION-PEI_peak_1161	Distal Intergenic	1	18115191	18145902	30712	-	ENSMUSG00000025774	Crisp4	207513
1	17940864	17941013	150	17940923	22	5.68351	2.81002	3.47808	SPION-PEI_peak_1162	Distal Intergenic	1	18115191	18145902	30712	-	ENSMUSG00000025774	Crisp4	205039
1	17944663	17945006	344	17944880	33	13.4092	4.48253	10.6576	SPION-PEI_peak_1163	Distal Intergenic	1	18115191	18145902	30712	-	ENSMUSG00000025774	Crisp4	201240
1	17950672	17950999	328	17950820	14	3.2786	2.33281	1.53184	SPION-PEI_peak_1164	Distal Intergenic	1	18115191	18145902	30712	-	ENSMUSG00000025774	Crisp4	195231
1	17980732	17980923	192	17980824	37	13.2794	4.08163	10.5331	SPION-PEI_peak_1165	Distal Intergenic	1	18115191	18145902	30712	-	ENSMUSG00000025774	Crisp4	165171
1	17983405	17983654	250	17983550	34	12.3055	4.04624	9.60445	SPION-PEI_peak_1166	Distal Intergenic	1	18115191	18145902	30712	-	ENSMUSG00000025774	Crisp4	162498
1	17998655	17998866	212	17998711	16	3.63501	2.37762	1.79096	SPION-PEI_peak_1167	Distal Intergenic	1	18115191	18145902	30712	-	ENSMUSG00000025774	Crisp4	147248
1	18000342	18000659	318	18000596	21	5.44089	2.78481	3.27686	SPION-PEI_peak_1168	Distal Intergenic	1	18115191	18145902	30712	-	ENSMUSG00000025774	Crisp4	145561
1	18011744	18011917	174	18011821	20	4.46166	2.48815	2.43759	SPION-PEI_peak_1169	Distal Intergenic	1	18115191	18145902	30712	-	ENSMUSG00000025774	Crisp4	134159
1	18017824	18018167	344	18017886	20	5.02642	2.69403	2.90997	SPION-PEI_peak_1170	Distal Intergenic	1	18115191	18145902	30712	-	ENSMUSG00000025774	Crisp4	128079
1	18054268	18054424	157	18054341	28	7.73169	3.10992	5.31839	SPION-PEI_peak_1171	Distal Intergenic	1	18115191	18145902	30712	-	ENSMUSG00000025774	Crisp4	91635
1	18057957	18058739	783	18058046	26	7.08484	3.032	4.72918	SPION-PEI_peak_1172a	Distal Intergenic	1	18115191	18145902	30712	-	ENSMUSG00000025774	Crisp4	87946
1	18057957	18058739	783	18058154	22	4.99859	2.57415	2.88522	SPION-PEI_peak_1172b	Distal Intergenic	1	18115191	18145902	30712	-	ENSMUSG00000025774	Crisp4	87946
1	18057957	18058739	783	18058494	24	6.03609	2.81215	3.79502	SPION-PEI_peak_1172c	Distal Intergenic	1	18115191	18145902	30712	-	ENSMUSG00000025774	Crisp4	87946
1	18074742	18074910	169	18074823	14	3.11457	2.25904	1.3998	SPION-PEI_peak_1173	Distal Intergenic	1	18115191	18145902	30712	-	ENSMUSG00000025774	Crisp4	71161
1	18102954	18103141	188	18103047	27	8.95763	3.57143	6.45056	SPION-PEI_peak_1174	Distal Intergenic	1	18115191	18145902	30712	-	ENSMUSG00000025774	Crisp4	42949
1	18106852	18107001	150	18106934	26	9.27935	3.76832	6.74736	SPION-PEI_peak_1175	Distal Intergenic	1	18115191	18145902	30712	-	ENSMUSG00000025774	Crisp4	39051
1	18116199	18116348	150	18116259	17	4.64272	2.73556	2.5944	SPION-PEI_peak_1176	Intron (ENSMUST00000026876/ENSMUSG00000025774, intron 1 of 7)	1	18115191	18145902	30712	-	ENSMUSG00000025774	Crisp4	29704
1	18117052	18117400	349	18117298	23	7.20167	3.28093	4.83676	SPION-PEI_peak_1177	Intron (ENSMUST00000026876/ENSMUSG00000025774, intron 1 of 7)	1	18115191	18145902	30712	-	ENSMUSG00000025774	Crisp4	28851
1	18121987	18122187	201	18122059	19	5.99272	3.13972	3.75609	SPION-PEI_peak_1178	Intron (ENSMUST00000026876/ENSMUSG00000025774, intron 1 of 7)	1	18115191	18145902	30712	-	ENSMUSG00000025774	Crisp4	23916
1	18148955	18149337	383	18149051	28	11.017	4.18773	8.38336	SPION-PEI_peak_1179a	Distal Intergenic	1	18115191	18145902	30712	-	ENSMUSG00000025774	Crisp4	-3435
1	18148955	18149337	383	18149291	19	5.317	2.86944	3.16675	SPION-PEI_peak_1179b	Distal Intergenic	1	18115191	18145902	30712	-	ENSMUSG00000025774	Crisp4	-3435
1	18159081	18159338	258	18159197	37	19.4071	6.02198	16.427	SPION-PEI_peak_1180	Distal Intergenic	1	18115191	18145902	30712	-	ENSMUSG00000025774	Crisp4	-13436
1	18164831	18165016	186	18164887	21	6.87096	3.32075	4.53257	SPION-PEI_peak_1181	Distal Intergenic	1	18115191	18145902	30712	-	ENSMUSG00000025774	Crisp4	-19114
1	18182122	18182569	448	18182418	21	7.29203	3.48641	4.91091	SPION-PEI_peak_1182	Distal Intergenic	1	18115191	18145902	30712	-	ENSMUSG00000025774	Crisp4	-36667
1	18189209	18189563	355	18189459	24	8.59621	3.70645	6.11108	SPION-PEI_peak_1183	Distal Intergenic	1	18115191	18145902	30712	-	ENSMUSG00000025774	Crisp4	-43661
1	18204892	18205115	224	18204904	17	4.92116	2.85251	2.81744	SPION-PEI_peak_1184	Distal Intergenic	1	18236473	18237443	971	-	ENSMUSG00000073735	Defb18	32552
1	18223572	18223745	174	18223657	20	6.51457	3.26594	4.21723	SPION-PEI_peak_1185	Distal Intergenic	1	18236473	18237443	971	-	ENSMUSG00000073735	Defb18	13872
1	18228951	18229261	311	18229021	26	8.39964	3.46376	5.93362	SPION-PEI_peak_1186a	Distal Intergenic	1	18236473	18237443	971	-	ENSMUSG00000073735	Defb18	8493
1	18228951	18229261	311	18229173	18	4.14774	2.47557	2.19321	SPION-PEI_peak_1186b	Distal Intergenic	1	18236473	18237443	971	-	ENSMUSG00000073735	Defb18	8493
1	18250436	18250692	257	18250554	22	7.93383	3.64488	5.49849	SPION-PEI_peak_1187	Distal Intergenic	1	18236473	18237443	971	-	ENSMUSG00000073735	Defb18	-13249
1	18267183	18267419	237	18267268	20	6.14676	3.12036	3.88256	SPION-PEI_peak_1188	Promoter (2-3kb)	1	18250980	18265138	14159	-	ENSMUSG00000067773	Defb41	-2281
1	18292245	18292402	158	18292328	25	8.2814	3.50404	5.82296	SPION-PEI_peak_1189	Distal Intergenic	1	18250980	18265138	14159	-	ENSMUSG00000067773	Defb41	-27264
1	18294114	18294311	198	18294192	18	4.59748	2.65178	2.55545	SPION-PEI_peak_1190	Distal Intergenic	1	18250980	18265138	14159	-	ENSMUSG00000067773	Defb41	-29173
1	18316014	18316173	160	18316090	21	5.26835	2.72277	3.12406	SPION-PEI_peak_1191	Distal Intergenic	1	18250980	18265138	14159	-	ENSMUSG00000067773	Defb41	-51035
1	18320175	18320465	291	18320264	22	5.65418	2.79976	3.45181	SPION-PEI_peak_1192	Distal Intergenic	1	18250980	18265138	14159	-	ENSMUSG00000067773	Defb41	-55327
1	18329355	18329688	334	18329471	19	5.13216	2.7972	3.00341	SPION-PEI_peak_1193	Distal Intergenic	1	18250980	18265138	14159	-	ENSMUSG00000067773	Defb41	-64550
1	18338297	18338525	229	18338388	25	8.59112	3.61362	6.1087	SPION-PEI_peak_1194	Distal Intergenic	1	18250980	18265138	14159	-	ENSMUSG00000067773	Defb41	-73387
1	18349131	18349409	279	18349219	16	4.35286	2.68139	2.36734	SPION-PEI_peak_1195	Distal Intergenic	1	18250980	18265138	14159	-	ENSMUSG00000067773	Defb41	-84271
1	18368246	18368480	235	18368408	21	5.32516	2.74314	3.17441	SPION-PEI_peak_1196	Distal Intergenic	1	18250980	18265138	14159	-	ENSMUSG00000067773	Defb41	-103342
1	18391805	18392037	233	18391899	30	13.6644	4.91266	10.8996	SPION-PEI_peak_1197	Distal Intergenic	1	18250980	18265138	14159	-	ENSMUSG00000067773	Defb41	-126899
1	18404047	18404288	242	18404149	24	9.27083	3.96183	6.73951	SPION-PEI_peak_1198	Distal Intergenic	1	18250980	18265138	14159	-	ENSMUSG00000067773	Defb41	-139150
1	18412425	18412629	205	18412505	24	8.00368	3.48918	5.56375	SPION-PEI_peak_1199	Distal Intergenic	1	18250980	18265138	14159	-	ENSMUSG00000067773	Defb41	-147491
1	18417859	18418085	227	18418057	17	4.41033	2.6393	2.39315	SPION-PEI_peak_1200	Distal Intergenic	1	18250980	18265138	14159	-	ENSMUSG00000067773	Defb41	-152947
1	18433225	18433418	194	18433295	19	4.67429	2.62123	2.62169	SPION-PEI_peak_1201	Distal Intergenic	1	18250980	18265138	14159	-	ENSMUSG00000067773	Defb41	-168280
1	18466045	18466332	288	18466174	16	3.61109	2.36769	1.7712	SPION-PEI_peak_1202	Distal Intergenic	1	18250980	18265138	14159	-	ENSMUSG00000067773	Defb41	-201194
1	18471627	18471953	327	18471810	22	7.93383	3.64488	5.49849	SPION-PEI_peak_1203	Distal Intergenic	1	18250980	18265138	14159	-	ENSMUSG00000067773	Defb41	-206815
1	18492406	18492663	258	18492515	19	4.86864	2.69542	2.79102	SPION-PEI_peak_1204	Distal Intergenic	1	18250980	18265138	14159	-	ENSMUSG00000067773	Defb41	-227525
1	18500619	18500831	213	18500753	21	7.04769	3.38983	4.69499	SPION-PEI_peak_1205	Distal Intergenic	1	18250980	18265138	14159	-	ENSMUSG00000067773	Defb41	-235693
1	18504207	18504386	180	18504300	26	9.08135	3.69863	6.56665	SPION-PEI_peak_1206	Distal Intergenic	1	18250980	18265138	14159	-	ENSMUSG00000067773	Defb41	-239248
1	18506221	18506464	244	18506328	38	17.4951	5.24546	14.5811	SPION-PEI_peak_1207	Distal Intergenic	1	18250980	18265138	14159	-	ENSMUSG00000067773	Defb41	-241326
1	18534174	18534350	177	18534270	19	5.83207	3.07456	3.61159	SPION-PEI_peak_1208	Distal Intergenic	1	18250980	18265138	14159	-	ENSMUSG00000067773	Defb41	-269212
1	18556844	18557084	241	18556971	22	7.0734	3.31412	4.71848	SPION-PEI_peak_1209	Distal Intergenic	1	18250980	18265138	14159	-	ENSMUSG00000067773	Defb41	-291946
1	18572111	18572339	229	18572144	15	3.65567	2.44275	1.80813	SPION-PEI_peak_1210	Distal Intergenic	1	18250980	18265138	14159	-	ENSMUSG00000067773	Defb41	-307201
1	18586882	18587118	237	18586956	15	3.04181	2.17835	1.3412	SPION-PEI_peak_1211	Distal Intergenic	1	18250980	18265138	14159	-	ENSMUSG00000067773	Defb41	-321980
1	18590311	18590503	193	18590390	17	3.47032	2.26131	1.65457	SPION-PEI_peak_1212	Distal Intergenic	1	18250980	18265138	14159	-	ENSMUSG00000067773	Defb41	-325365
1	18597954	18598149	196	18598042	18	4.79846	2.73185	2.72967	SPION-PEI_peak_1213	Distal Intergenic	1	18250980	18265138	14159	-	ENSMUSG00000067773	Defb41	-333011
1	18608692	18608882	191	18608740	15	3.00023	2.1607	1.30757	SPION-PEI_peak_1214	Distal Intergenic	1	18250980	18265138	14159	-	ENSMUSG00000067773	Defb41	-343744
1	18611606	18611860	255	18611677	19	4.56716	2.58065	2.52916	SPION-PEI_peak_1215	Distal Intergenic	1	18250980	18265138	14159	-	ENSMUSG00000067773	Defb41	-346722
1	18637534	18637844	311	18637659	31	13.7478	4.81928	10.9795	SPION-PEI_peak_1216	Distal Intergenic	1	18250980	18265138	14159	-	ENSMUSG00000067773	Defb41	-372706
1	18643744	18644062	319	18643802	17	4.55395	2.69865	2.51748	SPION-PEI_peak_1217a	Distal Intergenic	1	18250980	18265138	14159	-	ENSMUSG00000067773	Defb41	-378924
1	18643744	18644062	319	18643986	21	6.75621	3.27625	4.42719	SPION-PEI_peak_1217b	Distal Intergenic	1	18250980	18265138	14159	-	ENSMUSG00000067773	Defb41	-378924
1	18652840	18653298	459	18652941	15	3.79954	2.50587	1.92748	SPION-PEI_peak_1218a	Distal Intergenic	1	18250980	18265138	14159	-	ENSMUSG00000067773	Defb41	-388160
1	18652840	18653298	459	18653129	18	5.43154	2.98977	3.26848	SPION-PEI_peak_1218b	Distal Intergenic	1	18250980	18265138	14159	-	ENSMUSG00000067773	Defb41	-388160
1	18676925	18677195	271	18677150	15	3.86684	2.53557	1.95504	SPION-PEI_peak_1219	Distal Intergenic	1	18250980	18265138	14159	-	ENSMUSG00000067773	Defb41	-412057
1	18705050	18705199	150	18705119	23	8.54767	3.78549	6.07217	SPION-PEI_peak_1220	Distal Intergenic	1	19103022	19166346	63325	+	ENSMUSG00000042596	Tfap2d	-397973
1	18712077	18712345	269	18712238	41	19.0385	5.37772	16.0713	SPION-PEI_peak_1221	Distal Intergenic	1	19103022	19166346	63325	+	ENSMUSG00000042596	Tfap2d	-390946
1	18735001	18735240	240	18735091	24	9.27083	3.96183	6.73951	SPION-PEI_peak_1222	Distal Intergenic	1	19103022	19166346	63325	+	ENSMUSG00000042596	Tfap2d	-368022
1	18756939	18757129	191	18757051	15	3.86684	2.53557	1.95504	SPION-PEI_peak_1223	Distal Intergenic	1	19103022	19166346	63325	+	ENSMUSG00000042596	Tfap2d	-346084
1	18780621	18780910	290	18780811	26	8.84662	3.61688	6.34636	SPION-PEI_peak_1224	Distal Intergenic	1	19103022	19166346	63325	+	ENSMUSG00000042596	Tfap2d	-322402
1	18787909	18788137	229	18788048	19	5.02778	2.75672	2.91103	SPION-PEI_peak_1225	Distal Intergenic	1	19103022	19166346	63325	+	ENSMUSG00000042596	Tfap2d	-315114
1	18800380	18800707	328	18800442	14	3.37642	2.3771	1.57692	SPION-PEI_peak_1226	Distal Intergenic	1	19103022	19166346	63325	+	ENSMUSG00000042596	Tfap2d	-302643
1	18806339	18806550	212	18806450	22	7.93383	3.64488	5.49849	SPION-PEI_peak_1227	Distal Intergenic	1	19103022	19166346	63325	+	ENSMUSG00000042596	Tfap2d	-296684
1	18849180	18849344	165	18849277	18	5.48265	3.01099	3.29808	SPION-PEI_peak_1228	Distal Intergenic	1	19103022	19166346	63325	+	ENSMUSG00000042596	Tfap2d	-253843
1	18854493	18854735	243	18854657	15	3.81293	2.51177	1.93829	SPION-PEI_peak_1229	Distal Intergenic	1	19103022	19166346	63325	+	ENSMUSG00000042596	Tfap2d	-248530
1	18896247	18896396	150	18896319	15	3.75968	2.48834	1.89402	SPION-PEI_peak_1230	Distal Intergenic	1	19103022	19166346	63325	+	ENSMUSG00000042596	Tfap2d	-206776
1	18896676	18896895	220	18896804	27	10.9895	4.28462	8.35717	SPION-PEI_peak_1231	Distal Intergenic	1	19103022	19166346	63325	+	ENSMUSG00000042596	Tfap2d	-206347
1	18902432	18902581	150	18902505	16	4.38218	2.69404	2.36862	SPION-PEI_peak_1232	Distal Intergenic	1	19103022	19166346	63325	+	ENSMUSG00000042596	Tfap2d	-200591
1	18934384	18934717	334	18934578	28	12.1405	4.59572	9.44701	SPION-PEI_peak_1233	Distal Intergenic	1	19103022	19166346	63325	+	ENSMUSG00000042596	Tfap2d	-168639
1	18940403	18940555	153	18940476	14	3.3028	2.34375	1.55149	SPION-PEI_peak_1234	Distal Intergenic	1	19103022	19166346	63325	+	ENSMUSG00000042596	Tfap2d	-162620
1	18947153	18947322	170	18947232	20	6.40145	3.22086	4.11417	SPION-PEI_peak_1235	Distal Intergenic	1	19103022	19166346	63325	+	ENSMUSG00000042596	Tfap2d	-155870
1	18969003	18969220	218	18969103	23	6.73758	3.11486	4.41006	SPION-PEI_peak_1236	Distal Intergenic	1	19103022	19166346	63325	+	ENSMUSG00000042596	Tfap2d	-134020
1	18985940	18986105	166	18985996	19	5.41233	2.90698	3.25137	SPION-PEI_peak_1237	Distal Intergenic	1	19103022	19166346	63325	+	ENSMUSG00000042596	Tfap2d	-117083
1	19003362	19003589	228	19003475	18	4.85772	2.75562	2.78136	SPION-PEI_peak_1238	Distal Intergenic	1	19103022	19166346	63325	+	ENSMUSG00000042596	Tfap2d	-99661
1	19009585	19009801	217	19009720	16	4.06978	2.56024	2.12704	SPION-PEI_peak_1239	Distal Intergenic	1	19103022	19166346	63325	+	ENSMUSG00000042596	Tfap2d	-93438
1	19027551	19027952	402	19027641	19	4.72891	2.64201	2.6692	SPION-PEI_peak_1240a	Distal Intergenic	1	19103022	19166346	63325	+	ENSMUSG00000042596	Tfap2d	-75472
1	19027551	19027952	402	19027826	22	6.25901	3.01442	3.98446	SPION-PEI_peak_1240b	Distal Intergenic	1	19103022	19166346	63325	+	ENSMUSG00000042596	Tfap2d	-75472
1	19037133	19037507	375	19037227	17	4.41033	2.6393	2.39315	SPION-PEI_peak_1241	Distal Intergenic	1	19103022	19166346	63325	+	ENSMUSG00000042596	Tfap2d	-65890
1	19064476	19064749	274	19064657	19	3.87734	2.32423	1.96374	SPION-PEI_peak_1242	Distal Intergenic	1	19103022	19166346	63325	+	ENSMUSG00000042596	Tfap2d	-38547
1	19066192	19066403	212	19066263	19	4.04724	2.38664	2.1079	SPION-PEI_peak_1243	Distal Intergenic	1	19103022	19166346	63325	+	ENSMUSG00000042596	Tfap2d	-36831
1	19083099	19083253	155	19083172	14	3.21895	2.30592	1.48356	SPION-PEI_peak_1244	Distal Intergenic	1	19103022	19166346	63325	+	ENSMUSG00000042596	Tfap2d	-19924
1	19086544	19086693	150	19086621	22	6.99766	3.28571	4.64889	SPION-PEI_peak_1245	Distal Intergenic	1	19103022	19166346	63325	+	ENSMUSG00000042596	Tfap2d	-16479
1	19095421	19095637	217	19095529	19	3.88842	2.32829	1.97314	SPION-PEI_peak_1246	Distal Intergenic	1	19103022	19166346	63325	+	ENSMUSG00000042596	Tfap2d	-7602
1	19096941	19097124	184	19097033	36	12.5709	3.96146	9.85802	SPION-PEI_peak_1247	Distal Intergenic	1	19103022	19166346	63325	+	ENSMUSG00000042596	Tfap2d	-6082
1	19104034	19104219	186	19104128	31	8.40705	3.12958	5.94052	SPION-PEI_peak_1248	Promoter (1-2kb)	1	19103022	19166346	63325	+	ENSMUSG00000042596	Tfap2d	1197
1	19104510	19104985	476	19104624	27	6.33531	2.74644	4.05395	SPION-PEI_peak_1249a	Promoter (1-2kb)	1	19103022	19166346	63325	+	ENSMUSG00000042596	Tfap2d	1963
1	19104510	19104985	476	19104868	31	8.47274	3.14806	6.00196	SPION-PEI_peak_1249b	Promoter (1-2kb)	1	19103022	19166346	63325	+	ENSMUSG00000042596	Tfap2d	1963
1	19123248	19123420	173	19123333	22	7.93383	3.64488	5.49849	SPION-PEI_peak_1250	Intron (ENSMUST00000037294/ENSMUSG00000042596, intron 5 of 7)	1	19103022	19166346	63325	+	ENSMUSG00000042596	Tfap2d	20398
1	19140349	19140582	234	19140479	28	10.8647	4.134	8.23859	SPION-PEI_peak_1251	Intron (ENSMUST00000037294/ENSMUSG00000042596, intron 5 of 7)	1	19103022	19166346	63325	+	ENSMUSG00000042596	Tfap2d	37560
1	19180428	19180577	150	19180479	17	3.01685	2.08454	1.32087	SPION-PEI_peak_1252	Distal Intergenic	1	19208914	19238576	29663	+	ENSMUSG00000025927	Tfap2b	-28487
1	19180760	19180986	227	19180794	17	3.11201	2.12139	1.3977	SPION-PEI_peak_1253	Distal Intergenic	1	19208914	19238576	29663	+	ENSMUSG00000025927	Tfap2b	-28155
1	19186010	19186245	236	19186211	18	4.84283	2.74964	2.76821	SPION-PEI_peak_1254	Distal Intergenic	1	19208914	19238576	29663	+	ENSMUSG00000025927	Tfap2b	-22905
1	19195968	19196179	212	19196049	20	4.41278	2.47059	2.39503	SPION-PEI_peak_1255	Distal Intergenic	1	19208914	19238576	29663	+	ENSMUSG00000025927	Tfap2b	-12947
1	19199863	19200142	280	19200033	28	8.22705	3.26209	5.77235	SPION-PEI_peak_1256	Distal Intergenic	1	19208914	19238576	29663	+	ENSMUSG00000025927	Tfap2b	-9052
1	19234933	19235140	208	19235054	32	10.4205	3.6444	7.82128	SPION-PEI_peak_1257	3' UTR	1	19208914	19238576	29663	+	ENSMUSG00000025927	Tfap2b	26226
1	19240398	19240550	153	19240450	21	4.96775	2.61593	2.85846	SPION-PEI_peak_1258	Distal Intergenic	1	19208914	19238576	29663	+	ENSMUSG00000025927	Tfap2b	31636
1	19256632	19256781	150	19256710	20	6.66901	3.32793	4.34704	SPION-PEI_peak_1259	Distal Intergenic	1	19208914	19238576	29663	+	ENSMUSG00000025927	Tfap2b	47867
1	19263125	19263383	259	19263145	16	3.73246	2.41821	1.87193	SPION-PEI_peak_1260	Distal Intergenic	1	19208914	19238576	29663	+	ENSMUSG00000025927	Tfap2b	54469
1	19264652	19264906	255	19264780	19	5.60913	2.98507	3.41125	SPION-PEI_peak_1261	Distal Intergenic	1	19208914	19238576	29663	+	ENSMUSG00000025927	Tfap2b	55992
1	19270005	19270154	150	19270071	16	4.38218	2.69404	2.36862	SPION-PEI_peak_1262	Distal Intergenic	1	19208914	19238576	29663	+	ENSMUSG00000025927	Tfap2b	61240
1	19290031	19290360	330	19290318	19	4.88287	2.70088	2.8034	SPION-PEI_peak_1263	Distal Intergenic	1	19208914	19238576	29663	+	ENSMUSG00000025927	Tfap2b	81446
1	19344664	19344830	167	19344741	22	5.55285	2.76442	3.36093	SPION-PEI_peak_1264	Distal Intergenic	1	19208914	19238576	29663	+	ENSMUSG00000025927	Tfap2b	135916
1	19348145	19348645	501	19348222	23	5.83797	2.80374	3.61662	SPION-PEI_peak_1265a	Distal Intergenic	1	19208914	19238576	29663	+	ENSMUSG00000025927	Tfap2b	139731
1	19348145	19348645	501	19348383	20	4.26955	2.41935	2.29663	SPION-PEI_peak_1265b	Distal Intergenic	1	19208914	19238576	29663	+	ENSMUSG00000025927	Tfap2b	139731
1	19351080	19351318	239	19351154	22	5.86319	2.8732	3.63968	SPION-PEI_peak_1266	Distal Intergenic	1	19208914	19238576	29663	+	ENSMUSG00000025927	Tfap2b	142404
1	19370743	19370948	206	19370858	23	8.59367	3.80335	6.1087	SPION-PEI_peak_1267	Distal Intergenic	1	19208914	19238576	29663	+	ENSMUSG00000025927	Tfap2b	162034
1	19384011	19384162	152	19384084	22	6.59841	3.13779	4.29347	SPION-PEI_peak_1268	Distal Intergenic	1	19208914	19238576	29663	+	ENSMUSG00000025927	Tfap2b	175248
1	19385967	19386314	348	19386116	18	3.83648	2.35586	1.95504	SPION-PEI_peak_1269	Distal Intergenic	1	19208914	19238576	29663	+	ENSMUSG00000025927	Tfap2b	177400
1	19391824	19391993	170	19391916	15	3.55488	2.3988	1.72454	SPION-PEI_peak_1270	Distal Intergenic	1	19208914	19238576	29663	+	ENSMUSG00000025927	Tfap2b	183079
1	19423773	19424052	280	19423854	33	11.9884	4.03561	9.30519	SPION-PEI_peak_1271	Distal Intergenic	1	19208914	19238576	29663	+	ENSMUSG00000025927	Tfap2b	215138
1	19425758	19425919	162	19425772	21	4.99427	2.6253	2.88172	SPION-PEI_peak_1272	Distal Intergenic	1	19208914	19238576	29663	+	ENSMUSG00000025927	Tfap2b	217005
1	19434276	19434613	338	19434391	17	4.92116	2.85251	2.81744	SPION-PEI_peak_1273	Distal Intergenic	1	19208914	19238576	29663	+	ENSMUSG00000025927	Tfap2b	225699
1	19456360	19456606	247	19456438	19	4.51462	2.56082	2.48332	SPION-PEI_peak_1274	Distal Intergenic	1	19208914	19238576	29663	+	ENSMUSG00000025927	Tfap2b	247692
1	19459603	19459754	152	19459678	35	12.7406	4.09091	10.0204	SPION-PEI_peak_1275	Distal Intergenic	1	19208914	19238576	29663	+	ENSMUSG00000025927	Tfap2b	250840
1	19512015	19512199	185	19512099	26	9.16867	3.72928	6.64885	SPION-PEI_peak_1276	Distal Intergenic	1	19208914	19238576	29663	+	ENSMUSG00000025927	Tfap2b	303285
1	19551573	19551722	150	19551644	21	6.19934	3.06407	3.93021	SPION-PEI_peak_1277	Distal Intergenic	1	19208914	19238576	29663	+	ENSMUSG00000025927	Tfap2b	342808
1	19552947	19553163	217	19553013	16	3.5287	2.33356	1.70307	SPION-PEI_peak_1278	Distal Intergenic	1	19208914	19238576	29663	+	ENSMUSG00000025927	Tfap2b	344249
1	19558105	19558254	150	19558211	18	4.75456	2.71429	2.69153	SPION-PEI_peak_1279	Distal Intergenic	1	19208914	19238576	29663	+	ENSMUSG00000025927	Tfap2b	349340
1	19584594	19584776	183	19584665	23	5.69474	2.75545	3.4882	SPION-PEI_peak_1280	Distal Intergenic	1	19208914	19238576	29663	+	ENSMUSG00000025927	Tfap2b	375862
1	19589423	19589624	202	19589601	17	3.36374	2.21948	1.57692	SPION-PEI_peak_1281	Distal Intergenic	1	19208914	19238576	29663	+	ENSMUSG00000025927	Tfap2b	380710
1	19593006	19593202	197	19593098	22	6.44304	3.08104	4.15187	SPION-PEI_peak_1282	Distal Intergenic	1	19208914	19238576	29663	+	ENSMUSG00000025927	Tfap2b	384288
1	19619307	19619594	288	19619553	15	3.86684	2.53557	1.95504	SPION-PEI_peak_1283	Distal Intergenic	1	19208914	19238576	29663	+	ENSMUSG00000025927	Tfap2b	410680
1	19633091	19633240	150	19633118	16	4.35286	2.68139	2.36734	SPION-PEI_peak_1284	Distal Intergenic	1	19208914	19238576	29663	+	ENSMUSG00000025927	Tfap2b	424326
1	19654491	19654701	211	19654679	18	4.90273	2.77372	2.81744	SPION-PEI_peak_1285	Distal Intergenic	1	19208914	19238576	29663	+	ENSMUSG00000025927	Tfap2b	445787
1	19666519	19667181	663	19666693	26	9.50595	3.8489	6.9613	SPION-PEI_peak_1286	Distal Intergenic	1	19208914	19238576	29663	+	ENSMUSG00000025927	Tfap2b	458267
1	19699368	19699662	295	19699492	15	3.46922	2.36162	1.65387	SPION-PEI_peak_1287	Distal Intergenic	1	19208914	19238576	29663	+	ENSMUSG00000025927	Tfap2b	490748
1	19713194	19713343	150	19713268	15	3.86684	2.53557	1.95504	SPION-PEI_peak_1288	Distal Intergenic	1	19208914	19238576	29663	+	ENSMUSG00000025927	Tfap2b	504429
1	19714635	19714798	164	19714767	19	6.06559	3.16946	3.80847	SPION-PEI_peak_1289	Distal Intergenic	1	19208914	19238576	29663	+	ENSMUSG00000025927	Tfap2b	505884
1	19715724	19715884	161	19715806	19	6.06559	3.16946	3.80847	SPION-PEI_peak_1290	Distal Intergenic	1	19208914	19238576	29663	+	ENSMUSG00000025927	Tfap2b	506970
1	19765676	19765832	157	19765810	19	4.94025	2.72294	2.83416	SPION-PEI_peak_1291	Distal Intergenic	1	19208914	19238576	29663	+	ENSMUSG00000025927	Tfap2b	556918
1	19815230	19815514	285	19815266	15	3.53017	2.38806	1.7038	SPION-PEI_peak_1292	Distal Intergenic	1	19208914	19238576	29663	+	ENSMUSG00000025927	Tfap2b	606600
1	19823504	19823993	490	19823743	14	3.37642	2.3771	1.57692	SPION-PEI_peak_1293	Distal Intergenic	1	19208914	19238576	29663	+	ENSMUSG00000025927	Tfap2b	615079
1	19825770	19825919	150	19825799	14	3.37642	2.3771	1.57692	SPION-PEI_peak_1294	Distal Intergenic	1	19208914	19238576	29663	+	ENSMUSG00000025927	Tfap2b	617005
1	19849933	19850215	283	19850114	19	6.02915	3.15457	3.78897	SPION-PEI_peak_1295	Distal Intergenic	1	19208914	19238576	29663	+	ENSMUSG00000025927	Tfap2b	641301
1	19899676	19899937	262	19899915	16	3.94929	2.50923	2.02457	SPION-PEI_peak_1296	Distal Intergenic	1	19208914	19238576	29663	+	ENSMUSG00000025927	Tfap2b	691023
1	19916380	19916584	205	19916471	27	7.82782	3.20366	5.40756	SPION-PEI_peak_1297	Distal Intergenic	1	20057779	20618064	560286	-	ENSMUSG00000043760	Pkhd1	701685
1	19931456	19931650	195	19931567	19	6.06559	3.16946	3.80847	SPION-PEI_peak_1298	Distal Intergenic	1	20057779	20618064	560286	-	ENSMUSG00000043760	Pkhd1	686609
1	19938431	19938590	160	19938504	18	5.48265	3.01099	3.29808	SPION-PEI_peak_1299	Distal Intergenic	1	20057779	20618064	560286	-	ENSMUSG00000043760	Pkhd1	679634
1	19942095	19942274	180	19942194	15	3.86684	2.53557	1.95504	SPION-PEI_peak_1300	Distal Intergenic	1	20057779	20618064	560286	-	ENSMUSG00000043760	Pkhd1	675970
1	19967392	19967626	235	19967529	19	4.02413	2.37812	2.08814	SPION-PEI_peak_1301	Distal Intergenic	1	20057779	20618064	560286	-	ENSMUSG00000043760	Pkhd1	650673
1	19973388	19973561	174	19973468	30	9.3913	3.48119	6.85313	SPION-PEI_peak_1302	Distal Intergenic	1	20057779	20618064	560286	-	ENSMUSG00000043760	Pkhd1	644677
1	19974056	19974241	186	19974139	24	6.25764	2.88517	3.98331	SPION-PEI_peak_1303	Distal Intergenic	1	20057779	20618064	560286	-	ENSMUSG00000043760	Pkhd1	644009
1	19985921	19986200	280	19985950	16	3.78226	2.43902	1.9131	SPION-PEI_peak_1304	Distal Intergenic	1	20057779	20618064	560286	-	ENSMUSG00000043760	Pkhd1	632144
1	20010942	20011190	249	20011005	16	4.19446	2.61337	2.23271	SPION-PEI_peak_1305	Distal Intergenic	1	20057779	20618064	560286	-	ENSMUSG00000043760	Pkhd1	607123
1	20018626	20019018	393	20018712	17	4.11213	2.51748	2.16262	SPION-PEI_peak_1306	Distal Intergenic	1	20057779	20618064	560286	-	ENSMUSG00000043760	Pkhd1	599439
1	20067149	20067354	206	20067235	27	8.36959	3.37756	5.90552	SPION-PEI_peak_1307	Intron (ENSMUST00000088448/ENSMUSG00000043760, intron 1 of 66)	1	20057779	20618064	560286	-	ENSMUSG00000043760	Pkhd1	550916
1	20069666	20070144	479	20069841	35	12.9326	4.14747	10.2012	SPION-PEI_peak_1308	Intron (ENSMUST00000088448/ENSMUSG00000043760, intron 1 of 66)	1	20057779	20618064	560286	-	ENSMUSG00000043760	Pkhd1	548399
1	20076045	20076265	221	20076173	23	8.10175	3.61446	5.65542	SPION-PEI_peak_1309	Intron (ENSMUST00000088448/ENSMUSG00000043760, intron 3 of 66)	1	20057779	20618064	560286	-	ENSMUSG00000043760	Pkhd1	542020
1	20079664	20080101	438	20079898	23	8.32083	3.698	5.86	SPION-PEI_peak_1310	Intron (ENSMUST00000088448/ENSMUSG00000043760, intron 3 of 66)	1	20057779	20618064	560286	-	ENSMUSG00000043760	Pkhd1	538401
1	20091422	20091756	335	20091672	17	4.92116	2.85251	2.81744	SPION-PEI_peak_1311	Intron (ENSMUST00000088448/ENSMUSG00000043760, intron 4 of 66)	1	20057779	20618064	560286	-	ENSMUSG00000043760	Pkhd1	526643
1	20106999	20107199	201	20107051	15	3.57978	2.40964	1.74534	SPION-PEI_peak_1312	Intron (ENSMUST00000088448/ENSMUSG00000043760, intron 6 of 66)	1	20057779	20618064	560286	-	ENSMUSG00000043760	Pkhd1	511066
1	20122992	20123141	150	20123103	20	6.21825	3.14843	3.9473	SPION-PEI_peak_1313	Intron (ENSMUST00000088448/ENSMUSG00000043760, intron 7 of 66)	1	20057779	20618064	560286	-	ENSMUSG00000043760	Pkhd1	495073
1	20136098	20136257	160	20136167	19	5.5924	2.97841	3.39637	SPION-PEI_peak_1314	Intron (ENSMUST00000088448/ENSMUSG00000043760, intron 7 of 66)	1	20057779	20618064	560286	-	ENSMUSG00000043760	Pkhd1	481967
1	20150225	20150374	150	20150335	18	5.48265	3.01099	3.29808	SPION-PEI_peak_1315	Intron (ENSMUST00000088448/ENSMUSG00000043760, intron 7 of 66)	1	20057779	20618064	560286	-	ENSMUSG00000043760	Pkhd1	467840
1	20183371	20183520	150	20183488	16	4.06978	2.56024	2.12704	SPION-PEI_peak_1316	Intron (ENSMUST00000088448/ENSMUSG00000043760, intron 7 of 66)	1	20057779	20618064	560286	-	ENSMUSG00000043760	Pkhd1	434694
1	20191919	20192081	163	20191998	24	8.48639	3.66569	6.01463	SPION-PEI_peak_1317	Intron (ENSMUST00000088448/ENSMUSG00000043760, intron 7 of 66)	1	20057779	20618064	560286	-	ENSMUSG00000043760	Pkhd1	426146
1	20216392	20216687	296	20216496	25	9.96468	4.1203	7.38945	SPION-PEI_peak_1318	Intron (ENSMUST00000088448/ENSMUSG00000043760, intron 12 of 66)	1	20057779	20618064	560286	-	ENSMUSG00000043760	Pkhd1	401673
1	20224880	20225084	205	20224975	23	8.59367	3.80335	6.1087	SPION-PEI_peak_1319	Intron (ENSMUST00000088448/ENSMUSG00000043760, intron 14 of 66)	1	20057779	20618064	560286	-	ENSMUSG00000043760	Pkhd1	393185
1	20236655	20236864	210	20236767	21	7.29203	3.48641	4.91091	SPION-PEI_peak_1320	Intron (ENSMUST00000088448/ENSMUSG00000043760, intron 14 of 66)	1	20057779	20618064	560286	-	ENSMUSG00000043760	Pkhd1	381410
1	20238229	20238546	318	20238471	18	5.48265	3.01099	3.29808	SPION-PEI_peak_1321	Intron (ENSMUST00000088448/ENSMUSG00000043760, intron 14 of 66)	1	20057779	20618064	560286	-	ENSMUSG00000043760	Pkhd1	379836
1	20243887	20244442	556	20244036	26	9.76362	3.94161	7.20446	SPION-PEI_peak_1322a	Intron (ENSMUST00000088448/ENSMUSG00000043760, intron 15 of 66)	1	20057779	20618064	560286	-	ENSMUSG00000043760	Pkhd1	374178
1	20243887	20244442	556	20244331	20	5.97236	3.05233	3.73776	SPION-PEI_peak_1322b	Intron (ENSMUST00000088448/ENSMUSG00000043760, intron 15 of 66)	1	20057779	20618064	560286	-	ENSMUSG00000043760	Pkhd1	374178
1	20253726	20253993	268	20253857	42	23.8518	6.81434	20.7367	SPION-PEI_peak_1323	Intron (ENSMUST00000088448/ENSMUSG00000043760, intron 15 of 66)	1	20057779	20618064	560286	-	ENSMUSG00000043760	Pkhd1	364339
1	20296639	20296831	193	20296738	23	8.59367	3.80335	6.1087	SPION-PEI_peak_1324	Intron (ENSMUST00000088448/ENSMUSG00000043760, intron 17 of 66)	1	20057779	20618064	560286	-	ENSMUSG00000043760	Pkhd1	321426
1	20302970	20303165	196	20303055	18	4.13528	2.47074	2.18265	SPION-PEI_peak_1325	Intron (ENSMUST00000088448/ENSMUSG00000043760, intron 17 of 66)	1	20057779	20618064	560286	-	ENSMUSG00000043760	Pkhd1	315095
1	20311004	20311257	254	20311129	24	7.24295	3.21958	4.87465	SPION-PEI_peak_1326	Intron (ENSMUST00000088448/ENSMUSG00000043760, intron 18 of 66)	1	20057779	20618064	560286	-	ENSMUSG00000043760	Pkhd1	307061
1	20322390	20322627	238	20322463	18	5.48265	3.01099	3.29808	SPION-PEI_peak_1327	Intron (ENSMUST00000088448/ENSMUSG00000043760, intron 19 of 66)	1	20057779	20618064	560286	-	ENSMUSG00000043760	Pkhd1	295675
1	20334988	20335137	150	20335066	22	6.88593	3.24401	4.54632	SPION-PEI_peak_1328	Intron (ENSMUST00000088448/ENSMUSG00000043760, intron 19 of 66)	1	20057779	20618064	560286	-	ENSMUSG00000043760	Pkhd1	283077
1	20335832	20336116	285	20336031	23	7.46768	3.3779	5.07344	SPION-PEI_peak_1329	Intron (ENSMUST00000088448/ENSMUSG00000043760, intron 19 of 66)	1	20057779	20618064	560286	-	ENSMUSG00000043760	Pkhd1	282233
1	20355308	20355538	231	20355337	14	3.37642	2.3771	1.57692	SPION-PEI_peak_1330	Intron (ENSMUST00000088448/ENSMUSG00000043760, intron 21 of 66)	1	20057779	20618064	560286	-	ENSMUSG00000043760	Pkhd1	262757
1	20358211	20358387	177	20358280	16	3.91002	2.49267	1.99124	SPION-PEI_peak_1331	Intron (ENSMUST00000088448/ENSMUSG00000043760, intron 21 of 66)	1	20057779	20618064	560286	-	ENSMUSG00000043760	Pkhd1	259854
1	20364507	20364754	248	20364644	36	13.2489	4.15497	10.5039	SPION-PEI_peak_1332	Intron (ENSMUST00000088448/ENSMUSG00000043760, intron 24 of 66)	1	20057779	20618064	560286	-	ENSMUSG00000043760	Pkhd1	253558
1	20369257	20369612	356	20369305	23	4.67846	2.4218	2.62553	SPION-PEI_peak_1333a	Intron (ENSMUST00000088448/ENSMUSG00000043760, intron 24 of 66)	1	20057779	20618064	560286	-	ENSMUSG00000043760	Pkhd1	248808
1	20369257	20369612	356	20369517	34	10.7111	3.58607	8.09285	SPION-PEI_peak_1333b	Intron (ENSMUST00000088448/ENSMUSG00000043760, intron 24 of 66)	1	20057779	20618064	560286	-	ENSMUSG00000043760	Pkhd1	248808
1	20369772	20369948	177	20369886	23	5.30102	2.62439	3.15294	SPION-PEI_peak_1334	Intron (ENSMUST00000088448/ENSMUSG00000043760, intron 24 of 66)	1	20057779	20618064	560286	-	ENSMUSG00000043760	Pkhd1	248293
1	20413328	20413566	239	20413443	37	10.8727	3.43891	8.24616	SPION-PEI_peak_1335	Intron (ENSMUST00000088448/ENSMUSG00000043760, intron 30 of 66)	1	20057779	20618064	560286	-	ENSMUSG00000043760	Pkhd1	204737
1	20414724	20415189	466	20414898	65	31.2913	6.06339	27.9812	SPION-PEI_peak_1336	Intron (ENSMUST00000088448/ENSMUSG00000043760, intron 31 of 66)	1	20057779	20618064	560286	-	ENSMUSG00000043760	Pkhd1	203341
1	20431888	20432060	173	20431968	17	4.92116	2.85251	2.81744	SPION-PEI_peak_1337	Intron (ENSMUST00000088448/ENSMUSG00000043760, intron 31 of 66)	1	20057779	20618064	560286	-	ENSMUSG00000043760	Pkhd1	186177
1	20480859	20481200	342	20480979	22	5.14104	2.62258	3.01127	SPION-PEI_peak_1338	Intron (ENSMUST00000088448/ENSMUSG00000043760, intron 32 of 66)	1	20057779	20618064	560286	-	ENSMUSG00000043760	Pkhd1	137206
1	20496116	20496265	150	20496208	15	3.63018	2.43161	1.78704	SPION-PEI_peak_1339	Intron (ENSMUST00000088448/ENSMUSG00000043760, intron 32 of 66)	1	20057779	20618064	560286	-	ENSMUSG00000043760	Pkhd1	121949
1	20524055	20524204	150	20524144	17	4.92116	2.85251	2.81744	SPION-PEI_peak_1340	Exon (ENSMUST00000088448/ENSMUSG00000043760, exon 32 of 67)	1	20057779	20618064	560286	-	ENSMUSG00000043760	Pkhd1	94010
1	20554469	20554652	184	20554600	23	5.46017	2.67708	3.29413	SPION-PEI_peak_1341	Intron (ENSMUST00000088448/ENSMUSG00000043760, intron 45 of 66)	1	20057779	20618064	560286	-	ENSMUSG00000043760	Pkhd1	63596
1	20565976	20566127	152	20566031	19	4.99841	2.74537	2.8852	SPION-PEI_peak_1342	Intron (ENSMUST00000088448/ENSMUSG00000043760, intron 52 of 66)	1	20057779	20618064	560286	-	ENSMUSG00000043760	Pkhd1	52089
1	20570731	20570943	213	20570868	16	3.61109	2.36769	1.7712	SPION-PEI_peak_1343	Intron (ENSMUST00000088448/ENSMUSG00000043760, intron 55 of 66)	1	20057779	20618064	560286	-	ENSMUSG00000043760	Pkhd1	47334
1	20571626	20571808	183	20571732	17	4.71823	2.7671	2.65987	SPION-PEI_peak_1344	Intron (ENSMUST00000088448/ENSMUSG00000043760, intron 56 of 66)	1	20057779	20618064	560286	-	ENSMUSG00000043760	Pkhd1	46439
1	20572054	20572304	251	20572184	14	3.37642	2.3771	1.57692	SPION-PEI_peak_1345	Intron (ENSMUST00000088448/ENSMUSG00000043760, intron 56 of 66)	1	20057779	20618064	560286	-	ENSMUSG00000043760	Pkhd1	46011
1	20595641	20595854	214	20595743	20	6.66901	3.32793	4.34704	SPION-PEI_peak_1346	Intron (ENSMUST00000088448/ENSMUSG00000043760, intron 62 of 66)	1	20057779	20618064	560286	-	ENSMUSG00000043760	Pkhd1	22424
1	20602959	20603137	179	20603033	18	4.43281	2.58679	2.41275	SPION-PEI_peak_1347	Intron (ENSMUST00000088448/ENSMUSG00000043760, intron 62 of 66)	1	20057779	20618064	560286	-	ENSMUSG00000043760	Pkhd1	15106
1	20617979	20618348	370	20618097	30	4.13526	2.04485	2.18265	SPION-PEI_peak_1348	Promoter (<=1kb)	1	20057779	20618064	560286	-	ENSMUSG00000043760	Pkhd1	0
1	20619369	20619735	367	20619568	94	45.8442	6.45161	42.2163	SPION-PEI_peak_1349	Promoter (1-2kb)	1	20057779	20618064	560286	-	ENSMUSG00000043760	Pkhd1	-1671
1	20636717	20636896	180	20636806	18	5.41454	2.98273	3.25327	SPION-PEI_peak_1350	Distal Intergenic	1	20057779	20618064	560286	-	ENSMUSG00000043760	Pkhd1	-18832
1	20658299	20658868	570	20658807	17	4.92116	2.85251	2.81744	SPION-PEI_peak_1351	Distal Intergenic	1	20057779	20618064	560286	-	ENSMUSG00000043760	Pkhd1	-40804
1	20671411	20671560	150	20671550	20	3.88993	2.28509	1.97438	SPION-PEI_peak_1352	Distal Intergenic	1	20057779	20618064	560286	-	ENSMUSG00000043760	Pkhd1	-53496
1	20678012	20678350	339	20678174	38	12.0521	3.67925	9.3659	SPION-PEI_peak_1353	Distal Intergenic	1	20730905	20734496	3592	+	ENSMUSG00000025929	Il17a	-52894
1	20678932	20679271	340	20679047	48	18.9468	4.67557	15.9825	SPION-PEI_peak_1354	Distal Intergenic	1	20730905	20734496	3592	+	ENSMUSG00000025929	Il17a	-51974
1	20679967	20680148	182	20680061	24	5.06283	2.5	2.94206	SPION-PEI_peak_1355	Distal Intergenic	1	20730905	20734496	3592	+	ENSMUSG00000025929	Il17a	-50939
1	20713257	20713406	150	20713316	15	3.86684	2.53557	1.95504	SPION-PEI_peak_1356	Distal Intergenic	1	20730905	20734496	3592	+	ENSMUSG00000025929	Il17a	-17649
1	20714362	20714524	163	20714438	20	6.25437	3.16265	3.98021	SPION-PEI_peak_1357	Distal Intergenic	1	20730905	20734496	3592	+	ENSMUSG00000025929	Il17a	-16544
1	20718810	20719340	531	20718854	18	3.50811	2.23136	1.68586	SPION-PEI_peak_1358a	Distal Intergenic	1	20730905	20734496	3592	+	ENSMUSG00000025929	Il17a	-12096
1	20718810	20719340	531	20719067	22	5.32883	2.68692	3.17764	SPION-PEI_peak_1358b	Distal Intergenic	1	20730905	20734496	3592	+	ENSMUSG00000025929	Il17a	-12096
1	20718810	20719340	531	20719223	24	6.31827	2.90529	4.03858	SPION-PEI_peak_1358c	Distal Intergenic	1	20730905	20734496	3592	+	ENSMUSG00000025929	Il17a	-12096
1	20719640	20719789	150	20719718	23	5.95548	2.8436	3.72244	SPION-PEI_peak_1359	Distal Intergenic	1	20730905	20734496	3592	+	ENSMUSG00000025929	Il17a	-11266
1	20734777	20734930	154	20734850	28	8.3162	3.28985	5.85556	SPION-PEI_peak_1360	Distal Intergenic	1	20730905	20734496	3592	+	ENSMUSG00000025929	Il17a	4025
1	20737358	20737608	251	20737462	23	5.59682	2.72263	3.40011	SPION-PEI_peak_1361	Distal Intergenic	1	20730905	20734496	3592	+	ENSMUSG00000025929	Il17a	6703
1	20744001	20744320	320	20744095	28	8.19171	3.25112	5.73918	SPION-PEI_peak_1362	Distal Intergenic	1	20730905	20734496	3592	+	ENSMUSG00000025929	Il17a	13415
1	20748684	20748833	150	20748757	25	6.93937	3.04807	4.59544	SPION-PEI_peak_1363	Distal Intergenic	1	20730905	20734496	3592	+	ENSMUSG00000025929	Il17a	17928
1	20754521	20754670	150	20754621	26	6.80261	2.94278	4.46979	SPION-PEI_peak_1364	Distal Intergenic	1	20730905	20734496	3592	+	ENSMUSG00000025929	Il17a	23765
1	20755637	20755786	150	20755676	21	4.12907	2.32558	2.17728	SPION-PEI_peak_1365	Distal Intergenic	1	20730905	20734496	3592	+	ENSMUSG00000025929	Il17a	24881
1	20763174	20763373	200	20763257	22	5.8328	2.86248	3.61218	SPION-PEI_peak_1366	Distal Intergenic	1	20777146	20790617	13472	-	ENSMUSG00000041872	Il17f	27444
1	20766422	20766686	265	20766674	15	3.86684	2.53557	1.95504	SPION-PEI_peak_1367	Distal Intergenic	1	20777146	20790617	13472	-	ENSMUSG00000041872	Il17f	24196
1	20766898	20767174	277	20767103	18	5.48265	3.01099	3.29808	SPION-PEI_peak_1368	Distal Intergenic	1	20777146	20790617	13472	-	ENSMUSG00000041872	Il17f	23720
1	20779458	20779645	188	20779558	18	5.19933	2.89414	3.0626	SPION-PEI_peak_1369	Exon (ENSMUST00000039046/ENSMUSG00000041872, exon 2 of 3)	1	20777146	20790617	13472	-	ENSMUSG00000041872	Il17f	11160
1	20787189	20787439	251	20787352	18	4.2107	2.5	2.24654	SPION-PEI_peak_1370	Intron (ENSMUST00000189301/ENSMUSG00000041872, intron 4 of 4)	1	20777146	20790617	13472	-	ENSMUSG00000041872	Il17f	3429
1	20788975	20789138	164	20789063	26	8.05458	3.3478	5.61129	SPION-PEI_peak_1371	Promoter (1-2kb)	1	20777146	20790617	13472	-	ENSMUSG00000041872	Il17f	1643
1	20805238	20805425	188	20805417	20	4.05282	2.34244	2.11248	SPION-PEI_peak_1372	Exon (ENSMUST00000053266/ENSMUSG00000041859, exon 15 of 17)	1	20777146	20790617	13472	-	ENSMUSG00000041872	Il17f	-14808
1	20812590	20812782	193	20812699	30	9.48838	3.51076	6.9447	SPION-PEI_peak_1373	Exon (ENSMUST00000053266/ENSMUSG00000041859, exon 8 of 17)	1	20802968	20820312	17345	-	ENSMUSG00000041859	Mcm3	7723
1	20819869	20820677	809	20820006	72	29.6148	5.16266	26.3459	SPION-PEI_peak_1374a	Promoter (<=1kb)	1	20802968	20820312	17345	-	ENSMUSG00000041859	Mcm3	0
1	20819869	20820677	809	20820396	122	72.3987	8.57143	68.3039	SPION-PEI_peak_1374b	Promoter (<=1kb)	1	20802968	20820312	17345	-	ENSMUSG00000041859	Mcm3	0
1	20832737	20832886	150	20832811	21	4.42141	2.42558	2.40283	SPION-PEI_peak_1375	Distal Intergenic	1	20802968	20820312	17345	-	ENSMUSG00000041859	Mcm3	-12574
1	20833442	20833591	150	20833540	27	7.67349	3.15493	5.26438	SPION-PEI_peak_1376	Distal Intergenic	1	20802968	20820312	17345	-	ENSMUSG00000041859	Mcm3	-13279
1	20847759	20848238	480	20847841	22	5.95547	2.90587	3.72244	SPION-PEI_peak_1377a	Distal Intergenic	1	20802968	20820312	17345	-	ENSMUSG00000041859	Mcm3	-27926
1	20847759	20848238	480	20848130	28	9.25475	3.58911	6.72985	SPION-PEI_peak_1377b	Distal Intergenic	1	20802968	20820312	17345	-	ENSMUSG00000041859	Mcm3	-27926
1	20868239	20868394	156	20868313	21	4.30647	2.38612	2.32804	SPION-PEI_peak_1378	Distal Intergenic	1	20890606	20939650	49045	+	ENSMUSG00000025931	Paqr8	-22368
1	20868739	20868925	187	20868813	23	5.17227	2.58203	3.03871	SPION-PEI_peak_1379	Distal Intergenic	1	20890606	20939650	49045	+	ENSMUSG00000025931	Paqr8	-21868
1	20879491	20879728	238	20879630	28	9.11299	3.54307	6.59653	SPION-PEI_peak_1380	Distal Intergenic	1	20890606	20939650	49045	+	ENSMUSG00000025931	Paqr8	-11116
1	20890377	20891503	1127	20890554	89	53.1327	8.32562	49.3676	SPION-PEI_peak_1381a	Promoter (<=1kb)	1	20890606	20939650	49045	+	ENSMUSG00000025931	Paqr8	0
1	20890377	20891503	1127	20891167	24	4.3966	2.29358	2.38122	SPION-PEI_peak_1381b	Promoter (<=1kb)	1	20890606	20939650	49045	+	ENSMUSG00000025931	Paqr8	0
1	20890377	20891503	1127	20891420	25	4.72742	2.35614	2.66815	SPION-PEI_peak_1381c	Promoter (<=1kb)	1	20890606	20939650	49045	+	ENSMUSG00000025931	Paqr8	0
1	20906031	20906180	150	20906102	18	4.07355	2.44688	2.12986	SPION-PEI_peak_1382	Intron (ENSMUST00000189400/ENSMUSG00000025931, intron 1 of 2)	1	20890606	20939650	49045	+	ENSMUSG00000025931	Paqr8	15574
1	20906930	20907091	162	20907009	16	3.14601	2.1767	1.4251	SPION-PEI_peak_1383	Intron (ENSMUST00000189400/ENSMUSG00000025931, intron 1 of 2)	1	20890606	20939650	49045	+	ENSMUSG00000025931	Paqr8	16485
1	20922916	20923065	150	20923024	21	4.77368	2.54777	2.70816	SPION-PEI_peak_1384	Intron (ENSMUST00000189400/ENSMUSG00000025931, intron 1 of 2)	1	20951688	20990841	39154	+	ENSMUSG00000041809	Efhc1	-28773
1	20923262	20923424	163	20923334	24	6.22757	2.87522	3.95586	SPION-PEI_peak_1385	Intron (ENSMUST00000189400/ENSMUSG00000025931, intron 1 of 2)	1	20951688	20990841	39154	+	ENSMUSG00000041809	Efhc1	-28427
1	20935234	20935572	339	20935349	23	5.66657	2.746	3.4629	SPION-PEI_peak_1386a	Exon (ENSMUST00000189400/ENSMUSG00000025931, exon 3 of 3)	1	20951688	20990841	39154	+	ENSMUSG00000041809	Efhc1	-16455
1	20935234	20935572	339	20935485	25	6.6066	2.93951	4.301	SPION-PEI_peak_1386b	Exon (ENSMUST00000189400/ENSMUSG00000025931, exon 3 of 3)	1	20951688	20990841	39154	+	ENSMUSG00000041809	Efhc1	-16455
1	20951551	20951720	170	20951622	23	6.50251	3.03222	4.20608	SPION-PEI_peak_1387	Promoter (<=1kb)	1	20951688	20990841	39154	+	ENSMUSG00000041809	Efhc1	0
1	20966793	20966985	193	20966877	16	4.38218	2.69404	2.36862	SPION-PEI_peak_1388	Intron (ENSMUST00000038447/ENSMUSG00000041809, intron 4 of 10)	1	20951688	20990841	39154	+	ENSMUSG00000041809	Efhc1	15297
1	20989552	20989913	362	20989658	53	19.4129	4.41357	16.4327	SPION-PEI_peak_1389	Exon (ENSMUST00000038447/ENSMUSG00000041809, exon 10 of 11)	1	20951688	20990841	39154	+	ENSMUSG00000041809	Efhc1	38225
1	20996699	20996852	154	20996741	20	3.027	1.98676	1.32897	SPION-PEI_peak_1390	3' UTR	1	20951688	20990841	39154	+	ENSMUSG00000041809	Efhc1	45164
1	21008359	21008602	244	21008514	23	4.30664	2.30326	2.32813	SPION-PEI_peak_1391	Intron (ENSMUST00000037998/ENSMUSG00000041779, intron 7 of 10)	1	20951688	20990841	39154	+	ENSMUSG00000041809	Efhc1	56914
1	21014457	21015032	576	21014654	114	82.6787	11.5173	78.421	SPION-PEI_peak_1392	Intron (ENSMUST00000037998/ENSMUSG00000041779, intron 9 of 10)	1	20951688	20990841	39154	+	ENSMUSG00000041809	Efhc1	63344
1	21026023	21026235	213	21026097	22	4.86042	2.52747	2.78378	SPION-PEI_peak_1393	Intron (ENSMUST00000037998/ENSMUSG00000041779, intron 9 of 10)	1	20996299	21079229	82931	-	ENSMUSG00000041779	Tram2	53207
1	21040945	21041418	474	21041197	78	31.0298	5.03185	27.7259	SPION-PEI_peak_1394	Intron (ENSMUST00000037998/ENSMUSG00000041779, intron 10 of 10)	1	20996299	21079229	82931	-	ENSMUSG00000041779	Tram2	38285
1	21041805	21042242	438	21041949	64	21.2042	4.12044	18.1673	SPION-PEI_peak_1395	Intron (ENSMUST00000037998/ENSMUSG00000041779, intron 10 of 10)	1	20996299	21079229	82931	-	ENSMUSG00000041779	Tram2	37425
1	21051828	21052158	331	21051875	24	3.14154	1.91644	1.42128	SPION-PEI_peak_1396	Intron (ENSMUST00000037998/ENSMUSG00000041779, intron 10 of 10)	1	20996299	21079229	82931	-	ENSMUSG00000041779	Tram2	27402
1	21052403	21052557	155	21052479	28	4.85089	2.28616	2.77556	SPION-PEI_peak_1397	Intron (ENSMUST00000037998/ENSMUSG00000041779, intron 10 of 10)	1	20996299	21079229	82931	-	ENSMUSG00000041779	Tram2	26827
1	21052681	21052936	256	21052758	32	6.48149	2.57109	4.18687	SPION-PEI_peak_1398	Intron (ENSMUST00000037998/ENSMUSG00000041779, intron 10 of 10)	1	20996299	21079229	82931	-	ENSMUSG00000041779	Tram2	26549
1	21053833	21054140	308	21054138	26	4.20301	2.16955	2.24017	SPION-PEI_peak_1399	Intron (ENSMUST00000037998/ENSMUSG00000041779, intron 10 of 10)	1	20996299	21079229	82931	-	ENSMUSG00000041779	Tram2	25397
1	21070364	21070548	185	21070451	35	7.49014	2.70372	5.09424	SPION-PEI_peak_1400	Intron (ENSMUST00000037998/ENSMUSG00000041779, intron 10 of 10)	1	20996299	21079229	82931	-	ENSMUSG00000041779	Tram2	8866
1	21078180	21078466	287	21078253	39	5.7887	2.20994	3.57263	SPION-PEI_peak_1401	Promoter (1-2kb)	1	20996299	21079229	82931	-	ENSMUSG00000041779	Tram2	1050
1	21078660	21078906	247	21078791	50	10.7081	2.8436	8.08993	SPION-PEI_peak_1402	Promoter (<=1kb)	1	20996299	21079229	82931	-	ENSMUSG00000041779	Tram2	570
1	21079128	21079849	722	21079424	81	29.3239	4.59512	26.0627	SPION-PEI_peak_1403a	Promoter (<=1kb)	1	20996299	21079229	82931	-	ENSMUSG00000041779	Tram2	0
1	21079128	21079849	722	21079684	56	14.0087	3.21852	11.2299	SPION-PEI_peak_1403b	Promoter (<=1kb)	1	20996299	21079229	82931	-	ENSMUSG00000041779	Tram2	0
1	21085035	21085202	168	21085109	20	3.07693	2.00382	1.36939	SPION-PEI_peak_1404	Distal Intergenic	1	20996299	21079229	82931	-	ENSMUSG00000041779	Tram2	-5973
1	21101052	21101211	160	21101141	24	6.24259	2.88018	3.9695	SPION-PEI_peak_1405	Distal Intergenic	1	20996299	21079229	82931	-	ENSMUSG00000041779	Tram2	-21982
1	21101733	21101912	180	21101877	22	5.28796	2.67286	3.1411	SPION-PEI_peak_1406	Distal Intergenic	1	20996299	21079229	82931	-	ENSMUSG00000041779	Tram2	-22683
1	21166260	21166797	538	21166414	68	31.4395	5.82524	28.126	SPION-PEI_peak_1407	Distal Intergenic	1	21218575	21230167	11593	+	ENSMUSG00000025933	Tmem14a	-52316
1	21205561	21205710	150	21205629	25	4.77052	2.36902	2.70544	SPION-PEI_peak_1408	Distal Intergenic	1	21218575	21230167	11593	+	ENSMUSG00000025933	Tmem14a	-13015
1	21206552	21206712	161	21206642	34	7.96329	2.86065	5.52612	SPION-PEI_peak_1409	Distal Intergenic	1	21218575	21230167	11593	+	ENSMUSG00000025933	Tmem14a	-12024
1	21208562	21208711	150	21208698	31	5.99538	2.48447	3.75848	SPION-PEI_peak_1410	Distal Intergenic	1	21218575	21230167	11593	+	ENSMUSG00000025933	Tmem14a	-10014
1	21218454	21218935	482	21218580	85	42.7219	6.61538	39.157	SPION-PEI_peak_1411a	Promoter (<=1kb)	1	21218575	21230167	11593	+	ENSMUSG00000025933	Tmem14a	0
1	21218454	21218935	482	21218771	64	25.8078	4.98275	22.6384	SPION-PEI_peak_1411b	Promoter (<=1kb)	1	21218575	21230167	11593	+	ENSMUSG00000025933	Tmem14a	0
1	21240369	21240737	369	21240509	48	14.2129	3.60294	11.4259	SPION-PEI_peak_1412	Promoter (<=1kb)	1	21240589	21265661	25073	+	ENSMUSG00000025934	Gsta3	0
1	21243328	21243477	150	21243372	27	3.72663	2.01005	1.86704	SPION-PEI_peak_1413	Promoter (2-3kb)	1	21240589	21265661	25073	+	ENSMUSG00000025934	Gsta3	2888
1	21256395	21256678	284	21256501	28	6.08711	2.628	3.82817	SPION-PEI_peak_1414	Intron (ENSMUST00000027067/ENSMUSG00000025934, intron 2 of 6)	1	21240589	21265661	25073	+	ENSMUSG00000025934	Gsta3	16089
1	21262487	21262679	193	21262549	21	3.47324	2.10526	1.65693	SPION-PEI_peak_1415	Intron (ENSMUST00000027067/ENSMUSG00000025934, intron 5 of 6)	1	21240589	21265661	25073	+	ENSMUSG00000025934	Gsta3	22090
1	21266856	21267468	613	21266967	35	8.8175	3.02775	6.31896	SPION-PEI_peak_1416a	Distal Intergenic	1	21240589	21265661	25073	+	ENSMUSG00000025934	Gsta3	26879
1	21266856	21267468	613	21267142	23	3.42693	2.02874	1.61884	SPION-PEI_peak_1416b	Distal Intergenic	1	21240589	21265661	25073	+	ENSMUSG00000025934	Gsta3	26879
1	21266856	21267468	613	21267367	33	7.53204	2.79605	5.13323	SPION-PEI_peak_1416c	Distal Intergenic	1	21240589	21265661	25073	+	ENSMUSG00000025934	Gsta3	26879
1	21271393	21271697	305	21271606	37	10.9095	3.44828	8.28122	SPION-PEI_peak_1417	Distal Intergenic	1	21240589	21265661	25073	+	ENSMUSG00000025934	Gsta3	31108
1	21272246	21272425	180	21272343	23	4.99766	2.52499	2.88493	SPION-PEI_peak_1418	Distal Intergenic	1	21240589	21265661	25073	+	ENSMUSG00000025934	Gsta3	31836
1	21274589	21274738	150	21274669	18	4.41939	2.58152	2.40102	SPION-PEI_peak_1419	Distal Intergenic	1	21240589	21265661	25073	+	ENSMUSG00000025934	Gsta3	34149
1	21291157	21291514	358	21291256	20	6.21825	3.14843	3.9473	SPION-PEI_peak_1420	Distal Intergenic	1	21240589	21265661	25073	+	ENSMUSG00000025934	Gsta3	50925
1	21332380	21332625	246	21332546	21	4.3292	2.39391	2.34701	SPION-PEI_peak_1421	Distal Intergenic	1	21349641	21352200	2560	+	ENSMUSG00000067750	Khdc1a	-17262
1	21344440	21344823	384	21344549	22	4.84806	2.52331	2.77295	SPION-PEI_peak_1422a	Distal Intergenic	1	21349641	21352200	2560	+	ENSMUSG00000067750	Khdc1a	-5202
1	21344440	21344823	384	21344702	30	8.95991	3.35135	6.45268	SPION-PEI_peak_1422b	Distal Intergenic	1	21349641	21352200	2560	+	ENSMUSG00000067750	Khdc1a	-5202
1	21345867	21346025	159	21345943	29	9.36973	3.5482	6.83278	SPION-PEI_peak_1423	Distal Intergenic	1	21349641	21352200	2560	+	ENSMUSG00000067750	Khdc1a	-3775
1	21401163	21401435	273	21401233	14	3.02488	2.21894	1.32746	SPION-PEI_peak_1424	3' UTR	1	21383556	21386373	2818	+	ENSMUSG00000085079	Khdc1b	17879
1	21412313	21412539	227	21412392	20	5.49897	2.87081	3.31264	SPION-PEI_peak_1425	Intron (ENSMUST00000029667/ENSMUSG00000028033, intron 3 of 13)	1	21383556	21386373	2818	+	ENSMUSG00000085079	Khdc1b	28983
1	21419194	21419413	220	21419262	14	3.37642	2.3771	1.57692	SPION-PEI_peak_1426	Intron (ENSMUST00000029667/ENSMUSG00000028033, intron 3 of 13)	1	21383556	21386373	2818	+	ENSMUSG00000085079	Khdc1b	35857
1	21438190	21438339	150	21438263	18	5.39762	2.97572	3.23824	SPION-PEI_peak_1427	Intron (ENSMUST00000029667/ENSMUSG00000028033, intron 4 of 13)	1	21383556	21386373	2818	+	ENSMUSG00000085079	Khdc1b	54783
1	21499006	21499271	266	21499197	16	3.59919	2.36275	1.76139	SPION-PEI_peak_1428	Intron (ENSMUST00000029667/ENSMUSG00000028033, intron 9 of 13)	1	21383556	21386373	2818	+	ENSMUSG00000085079	Khdc1b	115715
1	21506310	21506477	168	21506369	15	3.0523	2.18281	1.34955	SPION-PEI_peak_1429	Intron (ENSMUST00000029667/ENSMUSG00000028033, intron 11 of 13)	1	21383556	21386373	2818	+	ENSMUSG00000085079	Khdc1b	122921
1	21509236	21509479	244	21509318	24	6.98049	3.12891	4.63315	SPION-PEI_peak_1430	Intron (ENSMUST00000029667/ENSMUSG00000028033, intron 11 of 13)	1	21383556	21386373	2818	+	ENSMUSG00000085079	Khdc1b	125923
1	21512979	21513244	266	21513076	21	7.29203	3.48641	4.91091	SPION-PEI_peak_1431	Intron (ENSMUST00000029667/ENSMUSG00000028033, intron 11 of 13)	1	21383556	21386373	2818	+	ENSMUSG00000085079	Khdc1b	129688
1	21519961	21520502	542	21520085	30	13.3526	4.79876	10.6032	SPION-PEI_peak_1432a	Intron (ENSMUST00000029667/ENSMUSG00000028033, intron 11 of 13)	1	21383556	21386373	2818	+	ENSMUSG00000085079	Khdc1b	136946
1	21519961	21520502	542	21520346	17	4.56861	2.70473	2.53023	SPION-PEI_peak_1432b	Intron (ENSMUST00000029667/ENSMUSG00000028033, intron 11 of 13)	1	21383556	21386373	2818	+	ENSMUSG00000085079	Khdc1b	136946
1	21522123	21522272	150	21522193	20	4.37649	2.45758	2.36862	SPION-PEI_peak_1433	Intron (ENSMUST00000029667/ENSMUSG00000028033, intron 11 of 13)	1	21383556	21386373	2818	+	ENSMUSG00000085079	Khdc1b	138716
1	21526162	21526703	542	21526296	29	10.2801	3.84123	7.68833	SPION-PEI_peak_1434a	Intron (ENSMUST00000029667/ENSMUSG00000028033, intron 11 of 13)	1	21383556	21386373	2818	+	ENSMUSG00000085079	Khdc1b	143147
1	21526162	21526703	542	21526398	25	7.81424	3.3419	5.39501	SPION-PEI_peak_1434b	Intron (ENSMUST00000029667/ENSMUSG00000028033, intron 11 of 13)	1	21383556	21386373	2818	+	ENSMUSG00000085079	Khdc1b	143147
1	21539266	21539415	150	21539307	17	3.92176	2.44068	2.00146	SPION-PEI_peak_1435	Intron (ENSMUST00000029667/ENSMUSG00000028033, intron 12 of 13)	1	21383556	21386373	2818	+	ENSMUSG00000085079	Khdc1b	155859
1	21562279	21562435	157	21562352	19	6.0109	3.14713	3.77243	SPION-PEI_peak_1436	Intron (ENSMUST00000029667/ENSMUSG00000028033, intron 12 of 13)	1	21383556	21386373	2818	+	ENSMUSG00000085079	Khdc1b	178879
1	21572043	21572259	217	21572224	17	3.41659	2.2402	1.61013	SPION-PEI_peak_1437	Intron (ENSMUST00000029667/ENSMUSG00000028033, intron 12 of 13)	1	21383556	21386373	2818	+	ENSMUSG00000085079	Khdc1b	188703
1	21574077	21574477	401	21574355	43	21.0516	5.7554	18.0202	SPION-PEI_peak_1438	Intron (ENSMUST00000029667/ENSMUSG00000028033, intron 12 of 13)	1	21383556	21386373	2818	+	ENSMUSG00000085079	Khdc1b	190921
1	21613788	21614302	515	21613852	21	3.72768	2.19014	1.86789	SPION-PEI_peak_1439a	Intron (ENSMUST00000029667/ENSMUSG00000028033, intron 13 of 13)	1	21383556	21386373	2818	+	ENSMUSG00000085079	Khdc1b	230746
1	21613788	21614302	515	21614175	73	41.1389	7.48988	37.6066	SPION-PEI_peak_1439b	Intron (ENSMUST00000029667/ENSMUSG00000028033, intron 13 of 13)	1	21383556	21386373	2818	+	ENSMUSG00000085079	Khdc1b	230746
1	21614505	21614888	384	21614571	20	3.46886	2.13849	1.65387	SPION-PEI_peak_1440a	Intron (ENSMUST00000029667/ENSMUSG00000028033, intron 13 of 13)	1	21383556	21386373	2818	+	ENSMUSG00000085079	Khdc1b	231332
1	21614505	21614888	384	21614794	27	6.65773	2.84264	4.34704	SPION-PEI_peak_1440b	Intron (ENSMUST00000029667/ENSMUSG00000028033, intron 13 of 13)	1	21383556	21386373	2818	+	ENSMUSG00000085079	Khdc1b	231332
1	21623054	21623345	292	21623174	36	15.8439	4.94652	12.9909	SPION-PEI_peak_1441	Intron (ENSMUST00000029667/ENSMUSG00000028033, intron 13 of 13)	1	21383556	21386373	2818	+	ENSMUSG00000085079	Khdc1b	239789
1	21629067	21629364	298	21629110	17	4.34047	2.61059	2.35655	SPION-PEI_peak_1442	Intron (ENSMUST00000029667/ENSMUSG00000028033, intron 13 of 13)	1	21383556	21386373	2818	+	ENSMUSG00000085079	Khdc1b	245808
1	21641325	21641746	422	21641431	19	5.28566	2.85714	3.13921	SPION-PEI_peak_1443a	Intron (ENSMUST00000029667/ENSMUSG00000028033, intron 13 of 13)	1	21383556	21386373	2818	+	ENSMUSG00000085079	Khdc1b	258190
1	21641325	21641746	422	21641647	31	12.9818	4.55192	10.2482	SPION-PEI_peak_1443b	Intron (ENSMUST00000029667/ENSMUSG00000028033, intron 13 of 13)	1	21383556	21386373	2818	+	ENSMUSG00000085079	Khdc1b	258190
1	21661776	21661980	205	21661860	20	5.43719	2.84746	3.27357	SPION-PEI_peak_1444	Intron (ENSMUST00000029667/ENSMUSG00000028033, intron 13 of 13)	1	21383556	21386373	2818	+	ENSMUSG00000085079	Khdc1b	278424
1	21674322	21674535	214	21674390	20	4.63746	2.55164	2.58994	SPION-PEI_peak_1445	Intron (ENSMUST00000029667/ENSMUSG00000028033, intron 13 of 13)	1	21398403	21961942	563540	-	ENSMUSG00000028033	Kcnq5	287621
1	21688660	21688812	153	21688728	24	7.36948	3.26371	4.98265	SPION-PEI_peak_1446	Intron (ENSMUST00000029667/ENSMUSG00000028033, intron 13 of 13)	1	21398403	21961942	563540	-	ENSMUSG00000028033	Kcnq5	273283
1	21708293	21708641	349	21708347	19	5.23905	2.83889	3.09796	SPION-PEI_peak_1447	Intron (ENSMUST00000029667/ENSMUSG00000028033, intron 13 of 13)	1	21398403	21961942	563540	-	ENSMUSG00000028033	Kcnq5	253650
1	21728955	21729309	355	21729050	15	3.86684	2.53557	1.95504	SPION-PEI_peak_1448	Intron (ENSMUST00000029667/ENSMUSG00000028033, intron 13 of 13)	1	21398403	21961942	563540	-	ENSMUSG00000028033	Kcnq5	232988
1	21735039	21735188	150	21735179	15	3.44516	2.35121	1.63399	SPION-PEI_peak_1449	Intron (ENSMUST00000029667/ENSMUSG00000028033, intron 13 of 13)	1	21398403	21961942	563540	-	ENSMUSG00000028033	Kcnq5	226904
1	21746735	21747085	351	21747027	14	3.37642	2.3771	1.57692	SPION-PEI_peak_1450	Intron (ENSMUST00000029667/ENSMUSG00000028033, intron 13 of 13)	1	21398403	21961942	563540	-	ENSMUSG00000028033	Kcnq5	215208
1	21751861	21752070	210	21751930	17	4.92116	2.85251	2.81744	SPION-PEI_peak_1451	Intron (ENSMUST00000029667/ENSMUSG00000028033, intron 13 of 13)	1	21398403	21961942	563540	-	ENSMUSG00000028033	Kcnq5	210082
1	21779565	21779823	259	21779638	16	3.82009	2.45487	1.94442	SPION-PEI_peak_1452	Intron (ENSMUST00000029667/ENSMUSG00000028033, intron 13 of 13)	1	21398403	21961942	563540	-	ENSMUSG00000028033	Kcnq5	182378
1	21780004	21780245	242	21780130	21	6.75621	3.27625	4.42719	SPION-PEI_peak_1453	Intron (ENSMUST00000029667/ENSMUSG00000028033, intron 13 of 13)	1	21398403	21961942	563540	-	ENSMUSG00000028033	Kcnq5	181939
1	21788095	21788331	237	21788251	15	3.50565	2.37741	1.68375	SPION-PEI_peak_1454	Intron (ENSMUST00000029667/ENSMUSG00000028033, intron 13 of 13)	1	21398403	21961942	563540	-	ENSMUSG00000028033	Kcnq5	173848
1	21801095	21801393	299	21801141	14	3.3518	2.36593	1.57692	SPION-PEI_peak_1455	Intron (ENSMUST00000029667/ENSMUSG00000028033, intron 13 of 13)	1	21398403	21961942	563540	-	ENSMUSG00000028033	Kcnq5	160848
1	21868941	21869182	242	21869055	26	8.38	3.45711	5.91534	SPION-PEI_peak_1456	Intron (ENSMUST00000029667/ENSMUSG00000028033, intron 13 of 13)	1	21398403	21961942	563540	-	ENSMUSG00000028033	Kcnq5	93002
1	21870434	21870588	155	21870503	20	4.80752	2.61357	2.73781	SPION-PEI_peak_1457	Intron (ENSMUST00000029667/ENSMUSG00000028033, intron 13 of 13)	1	21398403	21961942	563540	-	ENSMUSG00000028033	Kcnq5	91509
1	21885357	21885586	230	21885402	16	4.00234	2.53165	2.06944	SPION-PEI_peak_1458	Intron (ENSMUST00000029667/ENSMUSG00000028033, intron 13 of 13)	1	21398403	21961942	563540	-	ENSMUSG00000028033	Kcnq5	76586
1	21924206	21924447	242	21924235	16	3.26128	2.22368	1.51766	SPION-PEI_peak_1459	Intron (ENSMUST00000029667/ENSMUSG00000028033, intron 13 of 13)	1	21398403	21961942	563540	-	ENSMUSG00000028033	Kcnq5	37737
1	21926917	21927080	164	21927003	27	10.5226	4.11462	7.9181	SPION-PEI_peak_1460	Intron (ENSMUST00000029667/ENSMUSG00000028033, intron 13 of 13)	1	21398403	21961942	563540	-	ENSMUSG00000028033	Kcnq5	35026
1	21947197	21947383	187	21947297	24	8.46464	3.65764	5.99441	SPION-PEI_peak_1461	Intron (ENSMUST00000029667/ENSMUSG00000028033, intron 13 of 13)	1	21398403	21961942	563540	-	ENSMUSG00000028033	Kcnq5	14746
1	21949674	21949947	274	21949704	14	3.0029	2.20913	1.30962	SPION-PEI_peak_1462	Intron (ENSMUST00000029667/ENSMUSG00000028033, intron 13 of 13)	1	21398403	21961942	563540	-	ENSMUSG00000028033	Kcnq5	12269
1	21961050	21962071	1022	21961162	59	17.1683	3.64742	14.2652	SPION-PEI_peak_1463a	Promoter (<=1kb)	1	21398403	21961942	563540	-	ENSMUSG00000028033	Kcnq5	0
1	21961050	21962071	1022	21961651	118	62.5752	7.33436	58.6423	SPION-PEI_peak_1463b	Promoter (<=1kb)	1	21398403	21961942	563540	-	ENSMUSG00000028033	Kcnq5	0
1	21961050	21962071	1022	21961914	38	6.60808	2.40592	4.30222	SPION-PEI_peak_1463c	Promoter (<=1kb)	1	21398403	21961942	563540	-	ENSMUSG00000028033	Kcnq5	0
1	21978072	21978298	227	21978217	23	6.55205	3.04956	4.25112	SPION-PEI_peak_1464	Distal Intergenic	1	21398403	21961942	563540	-	ENSMUSG00000028033	Kcnq5	-16356
1	21991551	21991765	215	21991637	22	7.93383	3.64488	5.49849	SPION-PEI_peak_1465	Distal Intergenic	1	21398403	21961942	563540	-	ENSMUSG00000028033	Kcnq5	-29823
1	22010320	22010469	150	22010392	15	3.86684	2.53557	1.95504	SPION-PEI_peak_1466	Distal Intergenic	1	21398403	21961942	563540	-	ENSMUSG00000028033	Kcnq5	-48527
1	22030785	22030959	175	22030859	29	8.15698	3.17628	5.70693	SPION-PEI_peak_1467	Distal Intergenic	1	21398403	21961942	563540	-	ENSMUSG00000028033	Kcnq5	-69017
1	22068202	22068469	268	22068350	24	8.44297	3.64964	5.97411	SPION-PEI_peak_1468	Distal Intergenic	1	21398403	21961942	563540	-	ENSMUSG00000028033	Kcnq5	-106527
1	22069228	22069379	152	22069315	20	6.0588	3.08597	3.80847	SPION-PEI_peak_1469	Distal Intergenic	1	21398403	21961942	563540	-	ENSMUSG00000028033	Kcnq5	-107437
1	22077912	22078061	150	22078002	18	5.48265	3.01099	3.29808	SPION-PEI_peak_1470	Distal Intergenic	1	21398403	21961942	563540	-	ENSMUSG00000028033	Kcnq5	-116119
1	22099538	22099687	150	22099550	16	4.38218	2.69404	2.36862	SPION-PEI_peak_1471	Distal Intergenic	1	21398403	21961942	563540	-	ENSMUSG00000028033	Kcnq5	-137745
1	22120775	22120953	179	22120870	22	5.84797	2.86783	3.62596	SPION-PEI_peak_1472	Distal Intergenic	1	21398403	21961942	563540	-	ENSMUSG00000028033	Kcnq5	-159011
1	22127926	22128085	160	22128014	24	9.27083	3.96183	6.73951	SPION-PEI_peak_1473	Distal Intergenic	1	21398403	21961942	563540	-	ENSMUSG00000028033	Kcnq5	-166143
1	22133247	22133483	237	22133457	15	3.86684	2.53557	1.95504	SPION-PEI_peak_1474	Distal Intergenic	1	21398403	21961942	563540	-	ENSMUSG00000028033	Kcnq5	-171541
1	22135157	22135306	150	22135247	19	6.06559	3.16946	3.80847	SPION-PEI_peak_1475	Distal Intergenic	1	21398403	21961942	563540	-	ENSMUSG00000028033	Kcnq5	-173364
1	22175283	22175563	281	22175332	17	4.48148	2.66864	2.4546	SPION-PEI_peak_1476	Distal Intergenic	1	21398403	21961942	563540	-	ENSMUSG00000028033	Kcnq5	-213621
1	22181653	22182059	407	22181806	20	5.67313	2.93706	3.46875	SPION-PEI_peak_1477	Distal Intergenic	1	21398403	21961942	563540	-	ENSMUSG00000028033	Kcnq5	-220117
1	22187267	22187631	365	22187346	20	5.77085	2.9745	3.55655	SPION-PEI_peak_1478a	Distal Intergenic	1	21398403	21961942	563540	-	ENSMUSG00000028033	Kcnq5	-225689
1	22187267	22187631	365	22187516	17	4.23128	2.56593	2.26402	SPION-PEI_peak_1478b	Distal Intergenic	1	21398403	21961942	563540	-	ENSMUSG00000028033	Kcnq5	-225689
1	22207143	22207346	204	22207204	15	3.13764	2.21914	1.41788	SPION-PEI_peak_1479	Distal Intergenic	1	21398403	21961942	563540	-	ENSMUSG00000028033	Kcnq5	-245404
1	22218083	22218258	176	22218139	16	4.38218	2.69404	2.36862	SPION-PEI_peak_1480	Distal Intergenic	1	21398403	21961942	563540	-	ENSMUSG00000028033	Kcnq5	-256316
1	22223793	22224121	329	22223840	16	4.20858	2.61941	2.24469	SPION-PEI_peak_1481	Distal Intergenic	1	21398403	21961942	563540	-	ENSMUSG00000028033	Kcnq5	-262179
1	22228524	22228681	158	22228605	20	6.66901	3.32793	4.34704	SPION-PEI_peak_1482	Distal Intergenic	1	21398403	21961942	563540	-	ENSMUSG00000028033	Kcnq5	-266739
1	22261711	22261896	186	22261789	20	4.0307	2.33463	2.09375	SPION-PEI_peak_1483	Distal Intergenic	1	21398403	21961942	563540	-	ENSMUSG00000028033	Kcnq5	-299954
1	22272800	22273007	208	22272906	15	3.1703	2.23308	1.44472	SPION-PEI_peak_1484	Distal Intergenic	1	21398403	21961942	563540	-	ENSMUSG00000028033	Kcnq5	-311065
1	22279089	22279350	262	22279291	21	5.68105	2.87206	3.4758	SPION-PEI_peak_1485	Distal Intergenic	1	21398403	21961942	563540	-	ENSMUSG00000028033	Kcnq5	-317408
1	22287492	22287642	151	22287528	17	4.06038	2.49653	2.11891	SPION-PEI_peak_1486	3' UTR	1	21398403	21961942	563540	-	ENSMUSG00000028033	Kcnq5	-325700
1	22315858	22316007	150	22315927	21	5.57451	2.83323	3.38042	SPION-PEI_peak_1487	Intron (ENSMUST00000081544/ENSMUSG00000041670, intron 5 of 31)	1	21398403	21961942	563540	-	ENSMUSG00000028033	Kcnq5	-354065
1	22320979	22321146	168	22321093	19	5.27007	2.85103	3.12546	SPION-PEI_peak_1488	Intron (ENSMUST00000081544/ENSMUSG00000041670, intron 5 of 31)	1	21398403	21961942	563540	-	ENSMUSG00000028033	Kcnq5	-359204
1	22344025	22344224	200	22344136	16	4.09712	2.57186	2.15023	SPION-PEI_peak_1489	Intron (ENSMUST00000081544/ENSMUSG00000041670, intron 5 of 31)	1	21398403	21961942	563540	-	ENSMUSG00000028033	Kcnq5	-382282
1	22357887	22358055	169	22357989	15	3.6429	2.43717	1.79751	SPION-PEI_peak_1490	Intron (ENSMUST00000081544/ENSMUSG00000041670, intron 6 of 31)	1	21398403	21961942	563540	-	ENSMUSG00000028033	Kcnq5	-396113
1	22370218	22370367	150	22370289	18	5.48265	3.01099	3.29808	SPION-PEI_peak_1491	Intron (ENSMUST00000081544/ENSMUSG00000041670, intron 6 of 31)	1	21398403	21961942	563540	-	ENSMUSG00000028033	Kcnq5	-408425
1	22377665	22377957	293	22377915	19	6.04747	3.16206	3.80545	SPION-PEI_peak_1492	Intron (ENSMUST00000081544/ENSMUSG00000041670, intron 7 of 31)	1	21398403	21961942	563540	-	ENSMUSG00000028033	Kcnq5	-416015
1	22386467	22386630	164	22386546	27	8.9781	3.57827	6.46979	SPION-PEI_peak_1493	Intron (ENSMUST00000081544/ENSMUSG00000041670, intron 8 of 31)	1	22286251	22805994	519744	-	ENSMUSG00000041670	Rims1	419528
1	22389541	22389729	189	22389630	27	9.16499	3.64109	6.64537	SPION-PEI_peak_1494	Intron (ENSMUST00000081544/ENSMUSG00000041670, intron 8 of 31)	1	22286251	22805994	519744	-	ENSMUSG00000041670	Rims1	416454
1	22417404	22417692	289	22417538	25	7.98551	3.40092	5.54675	SPION-PEI_peak_1495	Intron (ENSMUST00000081544/ENSMUSG00000041670, intron 9 of 31)	1	22286251	22805994	519744	-	ENSMUSG00000041670	Rims1	388591
1	22422201	22422452	252	22422284	18	4.84283	2.74964	2.76821	SPION-PEI_peak_1496	Intron (ENSMUST00000081544/ENSMUSG00000041670, intron 9 of 31)	1	22286251	22805994	519744	-	ENSMUSG00000041670	Rims1	383794
1	22432209	22432358	150	22432283	20	6.66901	3.32793	4.34704	SPION-PEI_peak_1497	Intron (ENSMUST00000081544/ENSMUSG00000041670, intron 11 of 31)	1	22286251	22805994	519744	-	ENSMUSG00000041670	Rims1	373786
1	22475023	22475219	197	22475131	23	7.70543	3.4657	5.29413	SPION-PEI_peak_1498	Intron (ENSMUST00000081544/ENSMUSG00000041670, intron 18 of 31)	1	22286251	22805994	519744	-	ENSMUSG00000041670	Rims1	330972
1	22477234	22477540	307	22477408	16	3.92306	2.49816	2.00215	SPION-PEI_peak_1499	Intron (ENSMUST00000081544/ENSMUSG00000041670, intron 19 of 31)	1	22286251	22805994	519744	-	ENSMUSG00000041670	Rims1	328761
1	22502341	22502716	376	22502604	34	16.0612	5.2592	13.1985	SPION-PEI_peak_1500	Intron (ENSMUST00000081544/ENSMUSG00000041670, intron 23 of 31)	1	22286251	22805994	519744	-	ENSMUSG00000041670	Rims1	303654
1	22533317	22533469	153	22533352	20	3.80585	2.25564	1.93273	SPION-PEI_peak_1501	Exon (ENSMUST00000081544/ENSMUSG00000041670, exon 9 of 32)	1	22286251	22805994	519744	-	ENSMUSG00000041670	Rims1	272678
1	22533601	22534032	432	22533769	65	36.4724	7.31302	33.041	SPION-PEI_peak_1502	Exon (ENSMUST00000081544/ENSMUSG00000041670, exon 7 of 32)	1	22286251	22805994	519744	-	ENSMUSG00000041670	Rims1	272394
1	22554279	22554436	158	22554350	20	6.66901	3.32793	4.34704	SPION-PEI_peak_1503	Intron (ENSMUST00000081544/ENSMUSG00000041670, intron 27 of 31)	1	22286251	22805994	519744	-	ENSMUSG00000041670	Rims1	251716
1	22609201	22609502	302	22609268	20	4.84774	2.62829	2.77276	SPION-PEI_peak_1504a	Intron (ENSMUST00000081544/ENSMUSG00000041670, intron 29 of 31)	1	22286251	22805994	519744	-	ENSMUSG00000041670	Rims1	196794
1	22609201	22609502	302	22609460	22	5.7576	2.836	3.54461	SPION-PEI_peak_1504b	Intron (ENSMUST00000081544/ENSMUSG00000041670, intron 29 of 31)	1	22286251	22805994	519744	-	ENSMUSG00000041670	Rims1	196794
1	22644998	22645290	293	22645203	19	4.46275	2.5413	2.43842	SPION-PEI_peak_1505	Intron (ENSMUST00000081544/ENSMUSG00000041670, intron 30 of 31)	1	22286251	22805994	519744	-	ENSMUSG00000041670	Rims1	160997
1	22649939	22650240	302	22650151	19	5.34855	2.88184	3.19484	SPION-PEI_peak_1506	Intron (ENSMUST00000081544/ENSMUSG00000041670, intron 30 of 31)	1	22286251	22805994	519744	-	ENSMUSG00000041670	Rims1	156056
1	22660161	22660310	150	22660257	18	4.43281	2.58679	2.41275	SPION-PEI_peak_1507	Intron (ENSMUST00000081544/ENSMUSG00000041670, intron 30 of 31)	1	22286251	22805994	519744	-	ENSMUSG00000041670	Rims1	145834
1	22683004	22683557	554	22683075	19	4.92583	2.71739	2.82131	SPION-PEI_peak_1508a	Intron (ENSMUST00000081544/ENSMUSG00000041670, intron 30 of 31)	1	22286251	22805994	519744	-	ENSMUSG00000041670	Rims1	122991
1	22683004	22683557	554	22683298	18	4.3267	2.54521	2.34493	SPION-PEI_peak_1508b	Intron (ENSMUST00000081544/ENSMUSG00000041670, intron 30 of 31)	1	22286251	22805994	519744	-	ENSMUSG00000041670	Rims1	122991
1	22688926	22689081	156	22689003	19	5.19293	2.82087	3.05725	SPION-PEI_peak_1509	Intron (ENSMUST00000081544/ENSMUSG00000041670, intron 30 of 31)	1	22286251	22805994	519744	-	ENSMUSG00000041670	Rims1	117069
1	22704270	22704445	176	22704321	16	4.38218	2.69404	2.36862	SPION-PEI_peak_1510	Intron (ENSMUST00000081544/ENSMUSG00000041670, intron 30 of 31)	1	22286251	22805994	519744	-	ENSMUSG00000041670	Rims1	101725
1	22730381	22730551	171	22730455	19	5.74508	3.03951	3.53318	SPION-PEI_peak_1511	Intron (ENSMUST00000081544/ENSMUSG00000041670, intron 31 of 31)	1	22286251	22805994	519744	-	ENSMUSG00000041670	Rims1	75614
1	22732179	22732338	160	22732263	19	4.59368	2.59067	2.55213	SPION-PEI_peak_1512	Intron (ENSMUST00000081544/ENSMUSG00000041670, intron 31 of 31)	1	22286251	22805994	519744	-	ENSMUSG00000041670	Rims1	73816
1	22782818	22783066	249	22782944	19	3.86628	2.32019	1.95504	SPION-PEI_peak_1513	Intron (ENSMUST00000081544/ENSMUSG00000041670, intron 31 of 31)	1	22286251	22805994	519744	-	ENSMUSG00000041670	Rims1	23177
1	22787843	22787992	150	22787916	22	5.78755	2.84653	3.57154	SPION-PEI_peak_1514	Intron (ENSMUST00000081544/ENSMUSG00000041670, intron 31 of 31)	1	22286251	22805994	519744	-	ENSMUSG00000041670	Rims1	18152
1	22793211	22793427	217	22793347	18	4.54183	2.62976	2.50681	SPION-PEI_peak_1515	Intron (ENSMUST00000081544/ENSMUSG00000041670, intron 31 of 31)	1	22286251	22805994	519744	-	ENSMUSG00000041670	Rims1	12784
1	22805355	22806478	1124	22805466	37	10.8179	3.42497	8.1942	SPION-PEI_peak_1516a	Promoter (<=1kb)	1	22286251	22805994	519744	-	ENSMUSG00000041670	Rims1	0
1	22805355	22806478	1124	22805691	42	13.7911	3.85477	11.021	SPION-PEI_peak_1516b	Promoter (<=1kb)	1	22286251	22805994	519744	-	ENSMUSG00000041670	Rims1	0
1	22805355	22806478	1124	22806024	41	13.2858	3.79575	10.5393	SPION-PEI_peak_1516c	Promoter (<=1kb)	1	22286251	22805994	519744	-	ENSMUSG00000041670	Rims1	0
1	22805355	22806478	1124	22806361	39	12.1276	3.63471	9.43804	SPION-PEI_peak_1516d	Promoter (<=1kb)	1	22286251	22805994	519744	-	ENSMUSG00000041670	Rims1	0
1	22823262	22823413	152	22823334	26	8.20575	3.39836	5.75249	SPION-PEI_peak_1517	Distal Intergenic	1	22286251	22805994	519744	-	ENSMUSG00000041670	Rims1	-17419
1	22833798	22834073	276	22833938	26	6.72651	2.91892	4.39997	SPION-PEI_peak_1518	Distal Intergenic	1	22286251	22805994	519744	-	ENSMUSG00000041670	Rims1	-28079
1	22854110	22854393	284	22854180	19	5.95656	3.125	3.7233	SPION-PEI_peak_1519	Distal Intergenic	1	22286251	22805994	519744	-	ENSMUSG00000041670	Rims1	-48399
1	22882014	22882229	216	22882154	17	4.13828	2.52809	2.18513	SPION-PEI_peak_1520	Distal Intergenic	1	22286251	22805994	519744	-	ENSMUSG00000041670	Rims1	-76235
1	22888600	22888799	200	22888671	17	4.25828	2.57695	2.287	SPION-PEI_peak_1521	Distal Intergenic	1	22286251	22805994	519744	-	ENSMUSG00000041670	Rims1	-82805
1	22896100	22896337	238	22896219	44	21.8839	5.8862	18.8273	SPION-PEI_peak_1522	Distal Intergenic	1	22286251	22805994	519744	-	ENSMUSG00000041670	Rims1	-90343
1	22908911	22909245	335	22908974	24	6.5517	2.98329	4.25105	SPION-PEI_peak_1523	Distal Intergenic	1	22286251	22805994	519744	-	ENSMUSG00000041670	Rims1	-103251
1	22910147	22910330	184	22910197	18	3.906	2.38245	1.98824	SPION-PEI_peak_1524	Distal Intergenic	1	22286251	22805994	519744	-	ENSMUSG00000041670	Rims1	-104336
1	22927537	22927785	249	22927637	28	9.44108	3.65009	6.90007	SPION-PEI_peak_1525	Distal Intergenic	1	22286251	22805994	519744	-	ENSMUSG00000041670	Rims1	-121791
1	22934496	22934701	206	22934570	16	4.05619	2.55447	2.11535	SPION-PEI_peak_1526a	Distal Intergenic	1	22286251	22805994	519744	-	ENSMUSG00000041670	Rims1	-128707
1	22934496	22934701	206	22934662	16	4.06978	2.56024	2.12704	SPION-PEI_peak_1526b	Distal Intergenic	1	22286251	22805994	519744	-	ENSMUSG00000041670	Rims1	-128707
1	22943715	22944031	317	22943792	22	5.45357	2.72997	3.28811	SPION-PEI_peak_1527	Distal Intergenic	1	22286251	22805994	519744	-	ENSMUSG00000041670	Rims1	-138037
1	22959551	22959709	159	22959623	27	9.50955	3.75839	6.96472	SPION-PEI_peak_1528	Distal Intergenic	1	23100473	23102253	1781	-	ENSMUSG00000073730	4933415F23Rik	142703
1	22959881	22960320	440	22960185	22	6.81265	3.21678	4.47895	SPION-PEI_peak_1529	Distal Intergenic	1	23100473	23102253	1781	-	ENSMUSG00000073730	4933415F23Rik	142373
1	22965393	22965696	304	22965454	23	5.83797	2.80374	3.61662	SPION-PEI_peak_1530a	Distal Intergenic	1	23100473	23102253	1781	-	ENSMUSG00000073730	4933415F23Rik	136861
1	22965393	22965696	304	22965676	20	4.35248	2.44898	2.36734	SPION-PEI_peak_1530b	Distal Intergenic	1	23100473	23102253	1781	-	ENSMUSG00000073730	4933415F23Rik	136861
1	22971937	22972212	276	22971999	22	4.03013	2.25269	2.09333	SPION-PEI_peak_1531	Distal Intergenic	1	23100473	23102253	1781	-	ENSMUSG00000073730	4933415F23Rik	130317
1	23005551	23005863	313	23005641	25	6.85841	3.0215	4.52114	SPION-PEI_peak_1532	Distal Intergenic	1	23100473	23102253	1781	-	ENSMUSG00000073730	4933415F23Rik	96703
1	23012851	23013244	394	23012921	19	5.34855	2.88184	3.19484	SPION-PEI_peak_1533	Distal Intergenic	1	23100473	23102253	1781	-	ENSMUSG00000073730	4933415F23Rik	89403
1	23025090	23025289	200	23025198	20	4.54864	2.5195	2.51306	SPION-PEI_peak_1534	Distal Intergenic	1	23100473	23102253	1781	-	ENSMUSG00000073730	4933415F23Rik	77164
1	23045064	23045241	178	23045138	16	3.49402	2.31924	1.67407	SPION-PEI_peak_1535	Distal Intergenic	1	23100473	23102253	1781	-	ENSMUSG00000073730	4933415F23Rik	57190
1	23059692	23059871	180	23059792	27	7.5062	3.10249	5.10927	SPION-PEI_peak_1536	Distal Intergenic	1	23100473	23102253	1781	-	ENSMUSG00000073730	4933415F23Rik	42562
1	23062070	23062307	238	23062190	34	11.0739	3.68809	8.43756	SPION-PEI_peak_1537	Distal Intergenic	1	23100473	23102253	1781	-	ENSMUSG00000073730	4933415F23Rik	40184
1	23072318	23072523	206	23072374	18	5.11928	2.86145	2.99186	SPION-PEI_peak_1538	Distal Intergenic	1	23100473	23102253	1781	-	ENSMUSG00000073730	4933415F23Rik	29936
1	23074256	23074556	301	23074348	19	5.93857	3.11769	3.70729	SPION-PEI_peak_1539	Distal Intergenic	1	23100473	23102253	1781	-	ENSMUSG00000073730	4933415F23Rik	27998
1	23102112	23102333	222	23102242	29	9.23122	3.50467	6.70772	SPION-PEI_peak_1540	Promoter (<=1kb)	1	23100473	23102253	1781	-	ENSMUSG00000073730	4933415F23Rik	0
1	23104421	23104621	201	23104515	25	6.81037	3.00578	4.47701	SPION-PEI_peak_1541	Promoter (2-3kb)	1	23100473	23102253	1781	-	ENSMUSG00000073730	4933415F23Rik	-2368
1	23135470	23135846	377	23135680	33	12.373	4.15394	9.669	SPION-PEI_peak_1542	Distal Intergenic	1	23100473	23102253	1781	-	ENSMUSG00000073730	4933415F23Rik	-33593
1	23138471	23138620	150	23138539	24	5.92155	2.77469	3.69198	SPION-PEI_peak_1543	Distal Intergenic	1	23100473	23102253	1781	-	ENSMUSG00000073730	4933415F23Rik	-36367
1	23159006	23159293	288	23159103	22	6.08114	2.95061	3.82277	SPION-PEI_peak_1544	Distal Intergenic	1	23100473	23102253	1781	-	ENSMUSG00000073730	4933415F23Rik	-57040
1	23159736	23159996	261	23159851	25	7.77679	3.32907	5.36037	SPION-PEI_peak_1545	Distal Intergenic	1	23100473	23102253	1781	-	ENSMUSG00000073730	4933415F23Rik	-57743
1	23179683	23179833	151	23179754	23	7.05487	3.22798	4.70145	SPION-PEI_peak_1546	Distal Intergenic	1	23100473	23102253	1781	-	ENSMUSG00000073730	4933415F23Rik	-77580
1	23187069	23187344	276	23187245	29	6.51651	2.70392	4.21875	SPION-PEI_peak_1547	Distal Intergenic	1	23100473	23102253	1781	-	ENSMUSG00000073730	4933415F23Rik	-85091
1	23190093	23190242	150	23190133	24	4.15595	2.22025	2.19992	SPION-PEI_peak_1548	Distal Intergenic	1	23100473	23102253	1781	-	ENSMUSG00000073730	4933415F23Rik	-87989
1	23190740	23190889	150	23190843	26	5.3744	2.50813	3.21802	SPION-PEI_peak_1549	Distal Intergenic	1	23100473	23102253	1781	-	ENSMUSG00000073730	4933415F23Rik	-88636
1	23202832	23203294	463	23203014	25	5.92544	2.72251	3.69541	SPION-PEI_peak_1550a	Distal Intergenic	1	23100473	23102253	1781	-	ENSMUSG00000073730	4933415F23Rik	-101041
1	23202832	23203294	463	23203277	22	4.53837	2.41978	2.50429	SPION-PEI_peak_1550b	Distal Intergenic	1	23100473	23102253	1781	-	ENSMUSG00000073730	4933415F23Rik	-101041
1	23214577	23214736	160	23214653	24	7.38777	3.27011	4.99962	SPION-PEI_peak_1551	Distal Intergenic	1	23100473	23102253	1781	-	ENSMUSG00000073730	4933415F23Rik	-112483
1	23220863	23221029	167	23220917	20	5.18342	2.75229	3.04866	SPION-PEI_peak_1552	Distal Intergenic	1	23100473	23102253	1781	-	ENSMUSG00000073730	4933415F23Rik	-118776
1	23223082	23223266	185	23223130	20	4.63746	2.55164	2.58994	SPION-PEI_peak_1553	Distal Intergenic	1	23100473	23102253	1781	-	ENSMUSG00000073730	4933415F23Rik	-121013
1	23227682	23227838	157	23227736	17	3.77644	2.38253	1.90824	SPION-PEI_peak_1554	Distal Intergenic	1	23100473	23102253	1781	-	ENSMUSG00000073730	4933415F23Rik	-125585
1	23228583	23228785	203	23228662	23	7.52625	3.39943	5.12786	SPION-PEI_peak_1555	Distal Intergenic	1	23100473	23102253	1781	-	ENSMUSG00000073730	4933415F23Rik	-126532
1	23247033	23247212	180	23247127	24	8.12618	3.53357	5.67808	SPION-PEI_peak_1556	Distal Intergenic	1	23100473	23102253	1781	-	ENSMUSG00000073730	4933415F23Rik	-144959
1	23255870	23257036	1167	23256085	160	100.494	9.55206	95.9826	SPION-PEI_peak_1557a	Distal Intergenic	1	23366424	23397541	31118	-	ENSMUSG00000026158	Ogfrl1	141672
1	23255870	23257036	1167	23256705	50	11.3804	2.96512	8.72921	SPION-PEI_peak_1557b	Distal Intergenic	1	23366424	23397541	31118	-	ENSMUSG00000026158	Ogfrl1	141672
1	23255870	23257036	1167	23256927	70	22.7155	4.08516	19.6339	SPION-PEI_peak_1557c	Distal Intergenic	1	23366424	23397541	31118	-	ENSMUSG00000026158	Ogfrl1	141672
1	23270972	23271203	232	23271089	51	21.0275	4.93359	17.9968	SPION-PEI_peak_1558	Distal Intergenic	1	23366424	23397541	31118	-	ENSMUSG00000026158	Ogfrl1	126570
1	23271430	23271824	395	23271634	43	15.3886	4.18052	12.5523	SPION-PEI_peak_1559	Distal Intergenic	1	23366424	23397541	31118	-	ENSMUSG00000026158	Ogfrl1	126112
1	23277036	23277194	159	23277150	18	4.65391	2.67417	2.60421	SPION-PEI_peak_1560	Distal Intergenic	1	23366424	23397541	31118	-	ENSMUSG00000026158	Ogfrl1	120506
1	23291815	23292365	551	23291920	22	7.50865	3.47958	5.11145	SPION-PEI_peak_1561	Distal Intergenic	1	23366424	23397541	31118	-	ENSMUSG00000026158	Ogfrl1	105727
1	23308041	23308577	537	23308167	43	24.7715	6.97281	21.6306	SPION-PEI_peak_1562	Distal Intergenic	1	23366424	23397541	31118	-	ENSMUSG00000026158	Ogfrl1	89501
1	23320564	23320768	205	23320693	19	5.71072	3.02572	3.5026	SPION-PEI_peak_1563	Distal Intergenic	1	23366424	23397541	31118	-	ENSMUSG00000026158	Ogfrl1	76978
1	23330855	23331170	316	23330881	18	3.87107	2.36908	1.95838	SPION-PEI_peak_1564	Distal Intergenic	1	23366424	23397541	31118	-	ENSMUSG00000026158	Ogfrl1	66687
1	23373829	23374043	215	23373949	21	5.25425	2.71773	3.11159	SPION-PEI_peak_1565	Intron (ENSMUST00000027343/ENSMUSG00000026158, intron 1 of 6)	1	23366424	23397541	31118	-	ENSMUSG00000026158	Ogfrl1	23713
1	23382594	23383564	971	23382801	157	100.115	9.7561	95.6085	SPION-PEI_peak_1566a	5' UTR	1	23366424	23397541	31118	-	ENSMUSG00000026158	Ogfrl1	14948
1	23382594	23383564	971	23383180	132	75.4016	8.18966	71.2585	SPION-PEI_peak_1566b	5' UTR	1	23366424	23397541	31118	-	ENSMUSG00000026158	Ogfrl1	14948
1	23392411	23392693	283	23392525	22	6.51155	3.10601	4.21443	SPION-PEI_peak_1567	Intron (ENSMUST00000188677/ENSMUSG00000026158, intron 6 of 7)	1	23366424	23397541	31118	-	ENSMUSG00000026158	Ogfrl1	5131
1	23402874	23403088	215	23402992	19	5.477	2.93255	3.29808	SPION-PEI_peak_1568	Distal Intergenic	1	23366424	23397541	31118	-	ENSMUSG00000026158	Ogfrl1	-5547
1	23426299	23426632	334	23426360	22	4.89769	2.54003	2.81636	SPION-PEI_peak_1569	Distal Intergenic	1	23366424	23397541	31118	-	ENSMUSG00000026158	Ogfrl1	-29091
1	23434649	23434864	216	23434749	15	3.86684	2.53557	1.95504	SPION-PEI_peak_1570	Distal Intergenic	1	23366424	23397541	31118	-	ENSMUSG00000026158	Ogfrl1	-37323
1	23449427	23449632	206	23449505	19	5.86731	3.0888	3.64322	SPION-PEI_peak_1571	Distal Intergenic	1	23366424	23397541	31118	-	ENSMUSG00000026158	Ogfrl1	-52091
1	23460112	23460333	222	23460200	29	10.5541	3.93185	7.94792	SPION-PEI_peak_1572	Distal Intergenic	1	23366424	23397541	31118	-	ENSMUSG00000026158	Ogfrl1	-62792
1	23491507	23491686	180	23491590	25	6.69976	2.96973	4.37533	SPION-PEI_peak_1573	Distal Intergenic	1	23366424	23397541	31118	-	ENSMUSG00000026158	Ogfrl1	-94145
1	23506546	23506806	261	23506656	20	6.66901	3.32793	4.34704	SPION-PEI_peak_1574	Distal Intergenic	1	23366424	23397541	31118	-	ENSMUSG00000026158	Ogfrl1	-109265
1	23515092	23515248	157	23515164	21	5.17056	2.68784	3.03728	SPION-PEI_peak_1575	Distal Intergenic	1	23366424	23397541	31118	-	ENSMUSG00000026158	Ogfrl1	-117707
1	23527524	23527737	214	23527641	18	4.55568	2.63523	2.51878	SPION-PEI_peak_1576	Distal Intergenic	1	23366424	23397541	31118	-	ENSMUSG00000026158	Ogfrl1	-130196
1	23532061	23532267	207	23532186	15	3.57978	2.40964	1.74534	SPION-PEI_peak_1577	Distal Intergenic	1	23366424	23397541	31118	-	ENSMUSG00000026158	Ogfrl1	-134726
1	23553690	23553848	159	23553745	17	4.53935	2.6926	2.50498	SPION-PEI_peak_1578	Distal Intergenic	1	23366424	23397541	31118	-	ENSMUSG00000026158	Ogfrl1	-156307
1	23591228	23591555	328	23591455	30	11.8808	4.28177	9.20251	SPION-PEI_peak_1579	Distal Intergenic	1	23761753	23849158	87406	+	ENSMUSG00000026156	B3gat2	-170526
1	23598736	23598885	150	23598786	20	4.97067	2.67346	2.86081	SPION-PEI_peak_1580	Distal Intergenic	1	23761753	23849158	87406	+	ENSMUSG00000026156	B3gat2	-163018
1	23623908	23624217	310	23624139	23	6.63563	3.0789	4.32733	SPION-PEI_peak_1581	Distal Intergenic	1	23761753	23849158	87406	+	ENSMUSG00000026156	B3gat2	-137846
1	23625078	23625254	177	23625179	26	8.07329	3.35404	5.62872	SPION-PEI_peak_1582	Distal Intergenic	1	23761753	23849158	87406	+	ENSMUSG00000026156	B3gat2	-136676
1	23644987	23646151	1165	23645071	33	9.02099	3.18501	6.5099	SPION-PEI_peak_1583a	Distal Intergenic	1	23761753	23849158	87406	+	ENSMUSG00000026156	B3gat2	-116767
1	23644987	23646151	1165	23645289	72	38.0104	6.87706	34.5448	SPION-PEI_peak_1583b	Distal Intergenic	1	23761753	23849158	87406	+	ENSMUSG00000026156	B3gat2	-116767
1	23644987	23646151	1165	23645924	32	8.40685	3.07406	5.94038	SPION-PEI_peak_1583c	Distal Intergenic	1	23761753	23849158	87406	+	ENSMUSG00000026156	B3gat2	-116767
1	23654463	23654911	449	23654537	19	3.82239	2.30415	1.94648	SPION-PEI_peak_1584a	Distal Intergenic	1	23761753	23849158	87406	+	ENSMUSG00000026156	B3gat2	-107291
1	23654463	23654911	449	23654815	21	5.02095	2.63473	2.90539	SPION-PEI_peak_1584b	Distal Intergenic	1	23761753	23849158	87406	+	ENSMUSG00000026156	B3gat2	-107291
1	23671524	23671885	362	23671595	18	4.13528	2.47074	2.18265	SPION-PEI_peak_1585a	Distal Intergenic	1	23761753	23849158	87406	+	ENSMUSG00000026156	B3gat2	-90230
1	23671524	23671885	362	23671805	20	5.01242	2.68886	2.89768	SPION-PEI_peak_1585b	Distal Intergenic	1	23761753	23849158	87406	+	ENSMUSG00000026156	B3gat2	-90230
1	23674421	23674794	374	23674486	20	4.49871	2.50149	2.46979	SPION-PEI_peak_1586	Distal Intergenic	1	23761753	23849158	87406	+	ENSMUSG00000026156	B3gat2	-87333
1	23680379	23680530	152	23680452	20	6.66901	3.32793	4.34704	SPION-PEI_peak_1587	Distal Intergenic	1	23761753	23849158	87406	+	ENSMUSG00000026156	B3gat2	-81375
1	23705507	23705799	293	23705706	20	6.21825	3.14843	3.9473	SPION-PEI_peak_1588	Distal Intergenic	1	23761753	23849158	87406	+	ENSMUSG00000026156	B3gat2	-56247
1	23716002	23716295	294	23716093	15	3.27048	2.27596	1.52524	SPION-PEI_peak_1589	Distal Intergenic	1	23761753	23849158	87406	+	ENSMUSG00000026156	B3gat2	-45752
1	23720548	23720738	191	23720646	18	4.1728	2.48528	2.21443	SPION-PEI_peak_1590	Distal Intergenic	1	23761753	23849158	87406	+	ENSMUSG00000026156	B3gat2	-41206
1	23734619	23734810	192	23734729	18	5.48265	3.01099	3.29808	SPION-PEI_peak_1591	Distal Intergenic	1	23761753	23849158	87406	+	ENSMUSG00000026156	B3gat2	-27135
1	23746970	23747312	343	23747015	19	3.11472	2.04918	1.39984	SPION-PEI_peak_1592a	Distal Intergenic	1	23761753	23849158	87406	+	ENSMUSG00000026156	B3gat2	-14784
1	23746970	23747312	343	23747245	21	3.9077	2.25064	1.98969	SPION-PEI_peak_1592b	Distal Intergenic	1	23761753	23849158	87406	+	ENSMUSG00000026156	B3gat2	-14784
1	23753467	23753665	199	23753531	17	3.42726	2.24439	1.61893	SPION-PEI_peak_1593	Distal Intergenic	1	23761753	23849158	87406	+	ENSMUSG00000026156	B3gat2	-8287
1	23761487	23761973	487	23761572	37	8.8211	2.93663	6.32243	SPION-PEI_peak_1594a	Promoter (<=1kb)	1	23761753	23849158	87406	+	ENSMUSG00000026156	B3gat2	0
1	23761487	23761973	487	23761830	41	10.9924	3.25329	8.35974	SPION-PEI_peak_1594b	Promoter (<=1kb)	1	23761753	23849158	87406	+	ENSMUSG00000026156	B3gat2	0
1	23762971	23763331	361	23763150	30	5.19275	2.31257	3.05725	SPION-PEI_peak_1595	Promoter (1-2kb)	1	23761753	23849158	87406	+	ENSMUSG00000026156	B3gat2	1578
1	23776653	23776826	174	23776738	27	7.88007	3.22024	5.45619	SPION-PEI_peak_1596	Intron (ENSMUST00000144602/ENSMUSG00000026156, intron 2 of 2)	1	23761753	23849158	87406	+	ENSMUSG00000026156	B3gat2	15073
1	23792862	23793152	291	23792942	31	10.8715	3.86007	8.24506	SPION-PEI_peak_1597	Intron (ENSMUST00000144602/ENSMUSG00000026156, intron 2 of 2)	1	23761753	23849158	87406	+	ENSMUSG00000026156	B3gat2	31399
1	23795975	23796140	166	23796050	27	8.27624	3.34728	5.81844	SPION-PEI_peak_1598	Intron (ENSMUST00000144602/ENSMUSG00000026156, intron 2 of 2)	1	23761753	23849158	87406	+	ENSMUSG00000026156	B3gat2	34387
1	23807058	23807234	177	23807153	18	4.40601	2.57627	2.38946	SPION-PEI_peak_1599	Intron (ENSMUST00000144602/ENSMUSG00000026156, intron 2 of 2)	1	23761753	23849158	87406	+	ENSMUSG00000026156	B3gat2	45481
1	23827231	23827381	151	23827304	39	11.4415	3.4647	8.78355	SPION-PEI_peak_1600	Intron (ENSMUST00000063663/ENSMUSG00000026156, intron 2 of 3)	1	23761753	23849158	87406	+	ENSMUSG00000026156	B3gat2	65628
1	23837759	23838014	256	23837832	16	3.5287	2.33356	1.70307	SPION-PEI_peak_1601	Intron (ENSMUST00000063663/ENSMUSG00000026156, intron 2 of 3)	1	23761753	23849158	87406	+	ENSMUSG00000026156	B3gat2	76261
1	23895454	23895648	195	23895503	18	4.39268	2.57104	2.37778	SPION-PEI_peak_1602	Intron (ENSMUST00000027339/ENSMUSG00000026155, intron 9 of 9)	1	23845625	23922317	76693	-	ENSMUSG00000026155	Smap1	26864
1	23921695	23922588	894	23921812	34	8.63862	3.03162	6.15096	SPION-PEI_peak_1603a	Promoter (<=1kb)	1	23845625	23922317	76693	-	ENSMUSG00000026155	Smap1	0
1	23921695	23922588	894	23922422	52	20.4596	4.7195	17.4461	SPION-PEI_peak_1603b	Promoter (<=1kb)	1	23845625	23922317	76693	-	ENSMUSG00000026155	Smap1	0
1	23956257	23956542	286	23956324	17	4.55395	2.69865	2.51748	SPION-PEI_peak_1604	Distal Intergenic	1	23845625	23922317	76693	-	ENSMUSG00000026155	Smap1	-34225
1	23969012	23969411	400	23969097	20	3.65324	2.20241	1.80613	SPION-PEI_peak_1605	Distal Intergenic	1	23995939	24005656	9718	-	ENSMUSG00000026154	Sdhaf4	36645
1	23993980	23994235	256	23994034	16	3.57552	2.35294	1.74165	SPION-PEI_peak_1606	Distal Intergenic	1	23995939	24005656	9718	-	ENSMUSG00000026154	Sdhaf4	11677
1	23996417	23996628	212	23996486	21	4.38659	2.4136	2.37247	SPION-PEI_peak_1607	Intron (ENSMUST00000027338/ENSMUSG00000026154, intron 1 of 2)	1	23995939	24005656	9718	-	ENSMUSG00000026154	Sdhaf4	9240
1	24005363	24005884	522	24005439	28	5.0237	2.33307	2.90793	SPION-PEI_peak_1608a	Promoter (<=1kb)	1	23995939	24005656	9718	-	ENSMUSG00000026154	Sdhaf4	0
1	24005363	24005884	522	24005713	65	28.0392	5.3615	24.811	SPION-PEI_peak_1608b	Promoter (<=1kb)	1	23995939	24005656	9718	-	ENSMUSG00000026154	Sdhaf4	0
1	24008681	24009028	348	24008761	30	6.66149	2.69917	4.34704	SPION-PEI_peak_1609	Distal Intergenic	1	23995939	24005656	9718	-	ENSMUSG00000026154	Sdhaf4	-3372
1	24054324	24054598	275	24054515	29	10.5541	3.93185	7.94792	SPION-PEI_peak_1610	Intron (ENSMUST00000188712/ENSMUSG00000026153, intron 15 of 20)	1	24011093	24100333	89241	-	ENSMUSG00000026153	Fam135a	46010
1	24061883	24062337	455	24061895	18	4.22342	2.50494	2.25721	SPION-PEI_peak_1611	Intron (ENSMUST00000188712/ENSMUSG00000026153, intron 18 of 20)	1	24011093	24100333	89241	-	ENSMUSG00000026153	Fam135a	38451
1	24071403	24071886	484	24071483	26	9.55213	3.86543	7.00484	SPION-PEI_peak_1612	Intron (ENSMUST00000188712/ENSMUSG00000026153, intron 19 of 20)	1	24011093	24100333	89241	-	ENSMUSG00000026153	Fam135a	28931
1	24086017	24086217	201	24086111	16	4.38218	2.69404	2.36862	SPION-PEI_peak_1613	Intron (ENSMUST00000188712/ENSMUSG00000026153, intron 20 of 20)	1	24011093	24100333	89241	-	ENSMUSG00000026153	Fam135a	14317
1	24090740	24090936	197	24090772	14	3.0029	2.20913	1.30962	SPION-PEI_peak_1614	Intron (ENSMUST00000187752/ENSMUSG00000026153, intron 20 of 20)	1	24011093	24100333	89241	-	ENSMUSG00000026153	Fam135a	9594
1	24099621	24100576	956	24099707	34	7.82429	2.826	5.40444	SPION-PEI_peak_1615a	Promoter (<=1kb)	1	24011093	24100333	89241	-	ENSMUSG00000026153	Fam135a	0
1	24099621	24100576	956	24100128	73	34.1523	5.96053	30.7734	SPION-PEI_peak_1615b	Promoter (<=1kb)	1	24011093	24100333	89241	-	ENSMUSG00000026153	Fam135a	0
1	24099621	24100576	956	24100353	63	25.9407	5.08138	22.7678	SPION-PEI_peak_1615c	Promoter (<=1kb)	1	24011093	24100333	89241	-	ENSMUSG00000026153	Fam135a	0
1	24107413	24108406	994	24107553	47	18.6368	4.68064	15.6825	SPION-PEI_peak_1616a	Distal Intergenic	1	24011093	24100333	89241	-	ENSMUSG00000026153	Fam135a	-8073
1	24107413	24108406	994	24108256	37	11.6766	3.64683	9.0077	SPION-PEI_peak_1616b	Distal Intergenic	1	24011093	24100333	89241	-	ENSMUSG00000026153	Fam135a	-8073
1	24113464	24113664	201	24113509	19	3.36293	2.13789	1.57692	SPION-PEI_peak_1617	Distal Intergenic	1	24011093	24100333	89241	-	ENSMUSG00000026153	Fam135a	-13331
1	24115052	24115353	302	24115267	26	7.81606	3.26876	5.39654	SPION-PEI_peak_1618	Distal Intergenic	1	24011093	24100333	89241	-	ENSMUSG00000026153	Fam135a	-15020
1	24133965	24134189	225	24134103	22	6.47719	3.09348	4.18295	SPION-PEI_peak_1619	Distal Intergenic	1	24011093	24100333	89241	-	ENSMUSG00000026153	Fam135a	-33856
1	24137280	24137431	152	24137351	31	11.5689	4.08163	8.90512	SPION-PEI_peak_1620	Distal Intergenic	1	24011093	24100333	89241	-	ENSMUSG00000026153	Fam135a	-37098
1	24171546	24171761	216	24171657	40	16.2473	4.65909	13.3781	SPION-PEI_peak_1621	Distal Intergenic	1	24177610	24252684	75075	+	ENSMUSG00000026147	Col9a1	-6065
1	24196365	24196549	185	24196453	23	5.12172	2.56547	2.99411	SPION-PEI_peak_1622	Intron (ENSMUST00000054588/ENSMUSG00000026147, intron 7 of 37)	1	24177610	24252684	75075	+	ENSMUSG00000026147	Col9a1	18939
1	24197950	24198099	150	24198029	23	5.21053	2.59459	3.07285	SPION-PEI_peak_1623	Intron (ENSMUST00000054588/ENSMUSG00000026147, intron 10 of 37)	1	24177610	24252684	75075	+	ENSMUSG00000026147	Col9a1	20489
1	24198919	24199222	304	24199157	21	4.46829	2.44173	2.44328	SPION-PEI_peak_1624	Intron (ENSMUST00000054588/ENSMUSG00000026147, intron 10 of 37)	1	24177610	24252684	75075	+	ENSMUSG00000026147	Col9a1	21612
1	24209864	24210013	150	24209986	19	5.07221	2.77393	2.95044	SPION-PEI_peak_1625	Intron (ENSMUST00000054588/ENSMUSG00000026147, intron 17 of 37)	1	24177610	24252684	75075	+	ENSMUSG00000026147	Col9a1	32403
1	24219001	24219243	243	24219213	18	4.91784	2.77981	2.81744	SPION-PEI_peak_1626	Intron (ENSMUST00000054588/ENSMUSG00000026147, intron 20 of 37)	1	24177610	24252684	75075	+	ENSMUSG00000026147	Col9a1	41633
1	24224107	24224348	242	24224141	15	3.13764	2.21914	1.41788	SPION-PEI_peak_1627	Intron (ENSMUST00000054588/ENSMUSG00000026147, intron 26 of 37)	1	24177610	24252684	75075	+	ENSMUSG00000026147	Col9a1	46738
1	24237164	24237313	150	24237249	18	5.39762	2.97572	3.23824	SPION-PEI_peak_1628	Exon (ENSMUST00000054588/ENSMUSG00000026147, exon 34 of 38)	1	24177610	24252684	75075	+	ENSMUSG00000026147	Col9a1	59703
1	24239229	24239521	293	24239296	18	5.13517	2.86792	3.00588	SPION-PEI_peak_1629a	Exon (ENSMUST00000054588/ENSMUSG00000026147, exon 36 of 38)	1	24177610	24252684	75075	+	ENSMUSG00000026147	Col9a1	61911
1	24239229	24239521	293	24239446	17	4.59809	2.71698	2.55575	SPION-PEI_peak_1629b	Exon (ENSMUST00000054588/ENSMUSG00000026147, exon 36 of 38)	1	24177610	24252684	75075	+	ENSMUSG00000026147	Col9a1	61911
1	24251609	24251836	228	24251759	19	5.65965	3.00526	3.4565	SPION-PEI_peak_1630	Exon (ENSMUST00000054588/ENSMUSG00000026147, exon 38 of 38)	1	24177610	24252684	75075	+	ENSMUSG00000026147	Col9a1	74226
1	24263175	24263324	150	24263248	22	6.92293	3.25779	4.58045	SPION-PEI_peak_1631	Distal Intergenic	1	24177610	24252684	75075	+	ENSMUSG00000026147	Col9a1	85714
1	24264651	24265066	416	24264761	18	4.5835	2.64624	2.5431	SPION-PEI_peak_1632	3' UTR	1	24177610	24252684	75075	+	ENSMUSG00000026147	Col9a1	87456
1	24290071	24290318	248	24290254	20	4.22292	2.40275	2.25694	SPION-PEI_peak_1633	Intron (ENSMUST00000115244/ENSMUSG00000026141, intron 9 of 50)	1	24177610	24252684	75075	+	ENSMUSG00000026147	Col9a1	112708
1	24302812	24302961	150	24302877	27	8.25772	3.34129	5.80107	SPION-PEI_peak_1634	Intron (ENSMUST00000115244/ENSMUSG00000026141, intron 14 of 50)	1	24177610	24252684	75075	+	ENSMUSG00000026147	Col9a1	125351
1	24303658	24303862	205	24303777	22	5.65418	2.79976	3.45181	SPION-PEI_peak_1635	Intron (ENSMUST00000115244/ENSMUSG00000026141, intron 15 of 50)	1	24177610	24252684	75075	+	ENSMUSG00000026147	Col9a1	126252
1	24323195	24323450	256	24323268	16	4.38218	2.69404	2.36862	SPION-PEI_peak_1636	Intron (ENSMUST00000115244/ENSMUSG00000026141, intron 27 of 50)	1	24177610	24252684	75075	+	ENSMUSG00000026147	Col9a1	145840
1	24330353	24330594	242	24330438	16	4.01572	2.53731	2.08081	SPION-PEI_peak_1637	Intron (ENSMUST00000115244/ENSMUSG00000026141, intron 32 of 50)	1	24177610	24252684	75075	+	ENSMUSG00000026147	Col9a1	152984
1	24332083	24332297	215	24332114	15	3.0523	2.18281	1.34955	SPION-PEI_peak_1638	Intron (ENSMUST00000115244/ENSMUSG00000026141, intron 32 of 50)	1	24177610	24252684	75075	+	ENSMUSG00000026147	Col9a1	154687
1	24347628	24347874	247	24347789	14	3.37642	2.3771	1.57692	SPION-PEI_peak_1639	Intron (ENSMUST00000115244/ENSMUSG00000026141, intron 34 of 50)	1	24177610	24252684	75075	+	ENSMUSG00000026147	Col9a1	170264
1	24356249	24356428	180	24356336	36	16.744	5.24079	13.8574	SPION-PEI_peak_1640	Intron (ENSMUST00000115244/ENSMUSG00000026141, intron 35 of 50)	1	24177610	24252684	75075	+	ENSMUSG00000026147	Col9a1	178818
1	24372681	24373222	542	24373014	175	131.482	12.842	126.628	SPION-PEI_peak_1641	Intron (ENSMUST00000115244/ENSMUSG00000026141, intron 35 of 50)	1	24177610	24252684	75075	+	ENSMUSG00000026147	Col9a1	195612
1	24375033	24375187	155	24375108	42	10.1313	3.0186	7.54748	SPION-PEI_peak_1642	Intron (ENSMUST00000115244/ENSMUSG00000026141, intron 36 of 50)	1	24177610	24252684	75075	+	ENSMUSG00000026147	Col9a1	197577
1	24378572	24378721	150	24378646	31	9.92266	3.56944	7.35462	SPION-PEI_peak_1643	Intron (ENSMUST00000115244/ENSMUSG00000026141, intron 36 of 50)	1	24177610	24252684	75075	+	ENSMUSG00000026147	Col9a1	201111
1	24433720	24433869	150	24433829	14	3.37642	2.3771	1.57692	SPION-PEI_peak_1644	Intron (ENSMUST00000115244/ENSMUSG00000026141, intron 37 of 50)	1	24263994	24587472	323479	-	ENSMUSG00000026141	Col19a1	153753
1	24460988	24461137	150	24461023	14	3.37642	2.3771	1.57692	SPION-PEI_peak_1645	Intron (ENSMUST00000115244/ENSMUSG00000026141, intron 39 of 50)	1	24263994	24587472	323479	-	ENSMUSG00000026141	Col19a1	126485
1	24492803	24493187	385	24492865	17	4.92116	2.85251	2.81744	SPION-PEI_peak_1646	Intron (ENSMUST00000115244/ENSMUSG00000026141, intron 40 of 50)	1	24263994	24587472	323479	-	ENSMUSG00000026141	Col19a1	94670
1	24517619	24517958	340	24517681	18	3.65749	2.28778	1.80973	SPION-PEI_peak_1647	Intron (ENSMUST00000115244/ENSMUSG00000026141, intron 42 of 50)	1	24263994	24587472	323479	-	ENSMUSG00000026141	Col19a1	69854
1	24525674	24525845	172	24525812	22	6.24259	3.0085	3.9695	SPION-PEI_peak_1648	Intron (ENSMUST00000115244/ENSMUSG00000026141, intron 43 of 50)	1	24263994	24587472	323479	-	ENSMUSG00000026141	Col19a1	61799
1	24551389	24552014	626	24551494	26	6.74165	2.92366	4.41371	SPION-PEI_peak_1649	Intron (ENSMUST00000115244/ENSMUSG00000026141, intron 47 of 50)	1	24263994	24587472	323479	-	ENSMUSG00000026141	Col19a1	36084
1	24553499	24554053	555	24553627	41	14.8528	4.19371	12.0386	SPION-PEI_peak_1650a	Intron (ENSMUST00000115244/ENSMUSG00000026141, intron 47 of 50)	1	24263994	24587472	323479	-	ENSMUSG00000026141	Col19a1	33974
1	24553499	24554053	555	24553979	28	6.72688	2.81144	4.40028	SPION-PEI_peak_1650b	Intron (ENSMUST00000115244/ENSMUSG00000026141, intron 47 of 50)	1	24263994	24587472	323479	-	ENSMUSG00000026141	Col19a1	33974
1	24560995	24561320	326	24561181	20	3.18792	2.04181	1.45866	SPION-PEI_peak_1651a	Exon (ENSMUST00000115244/ENSMUSG00000026141, exon 3 of 51)	1	24263994	24587472	323479	-	ENSMUSG00000026141	Col19a1	26478
1	24560995	24561320	326	24561255	20	3.18792	2.04181	1.45866	SPION-PEI_peak_1651b	Exon (ENSMUST00000115244/ENSMUSG00000026141, exon 3 of 51)	1	24263994	24587472	323479	-	ENSMUSG00000026141	Col19a1	26478
1	24563281	24563611	331	24563383	27	6.47332	2.78746	4.17957	SPION-PEI_peak_1652a	Intron (ENSMUST00000115244/ENSMUSG00000026141, intron 49 of 50)	1	24263994	24587472	323479	-	ENSMUSG00000026141	Col19a1	24192
1	24563281	24563611	331	24563522	27	6.48731	2.79163	4.19233	SPION-PEI_peak_1652b	Intron (ENSMUST00000115244/ENSMUSG00000026141, intron 49 of 50)	1	24263994	24587472	323479	-	ENSMUSG00000026141	Col19a1	24192
1	24568924	24569103	180	24569022	25	6.53009	2.9148	4.23125	SPION-PEI_peak_1653	Intron (ENSMUST00000115244/ENSMUSG00000026141, intron 49 of 50)	1	24263994	24587472	323479	-	ENSMUSG00000026141	Col19a1	18549
1	24586317	24586873	557	24586667	37	11.5575	3.6156	8.89419	SPION-PEI_peak_1654	Promoter (1-2kb)	1	24263994	24587472	323479	-	ENSMUSG00000026141	Col19a1	1156
1	24587012	24587465	454	24587104	26	5.7043	2.60618	3.49688	SPION-PEI_peak_1655a	Promoter (<=1kb)	1	24263994	24587472	323479	-	ENSMUSG00000026141	Col19a1	461
1	24587012	24587465	454	24587349	32	8.88058	3.20388	6.37817	SPION-PEI_peak_1655b	Promoter (<=1kb)	1	24263994	24587472	323479	-	ENSMUSG00000026141	Col19a1	461
1	24595129	24595278	150	24595147	19	4.78425	2.66312	2.71733	SPION-PEI_peak_1656	Distal Intergenic	1	24263994	24587472	323479	-	ENSMUSG00000026141	Col19a1	-7806
1	24595453	24595688	236	24595590	25	7.87082	3.36134	5.44738	SPION-PEI_peak_1657	Distal Intergenic	1	24263994	24587472	323479	-	ENSMUSG00000026141	Col19a1	-8216
1	24607463	24607663	201	24607564	14	3.02488	2.21894	1.32746	SPION-PEI_peak_1658	Distal Intergenic	1	24263994	24587472	323479	-	ENSMUSG00000026141	Col19a1	-20191
1	24612619	24612862	244	24612746	219	103.8	6.64653	99.2463	SPION-PEI_peak_1659	Distal Intergenic	1	24263994	24587472	323479	-	ENSMUSG00000026141	Col19a1	-25390
1	24612978	24613256	279	24613117	1692	2196.63	51.1712	2189.69	SPION-PEI_peak_1660	Distal Intergenic	1	24263994	24587472	323479	-	ENSMUSG00000026141	Col19a1	-25784
1	24620014	24620349	336	24620077	19	6.06559	3.16946	3.80847	SPION-PEI_peak_1661	Distal Intergenic	1	24263994	24587472	323479	-	ENSMUSG00000026141	Col19a1	-32877
1	24631158	24631404	247	24631288	27	9.35681	3.70616	6.82051	SPION-PEI_peak_1662	Distal Intergenic	1	24263994	24587472	323479	-	ENSMUSG00000026141	Col19a1	-43932
1	24667183	24667478	296	24667255	26	6.37435	2.80957	4.08944	SPION-PEI_peak_1663a	Distal Intergenic	1	24678630	24766301	87672	+	ENSMUSG00000073725	Lmbrd1	-11448
1	24667183	24667478	296	24667343	22	4.46993	2.39708	2.44468	SPION-PEI_peak_1663b	Distal Intergenic	1	24678630	24766301	87672	+	ENSMUSG00000073725	Lmbrd1	-11448
1	24678236	24678957	722	24678661	166	106.841	9.94344	102.251	SPION-PEI_peak_1664	Promoter (<=1kb)	1	24678630	24766301	87672	+	ENSMUSG00000073725	Lmbrd1	0
1	24684018	24684324	307	24684141	27	5.53581	2.51347	3.34569	SPION-PEI_peak_1665	Intron (ENSMUST00000191471/ENSMUSG00000073725, intron 1 of 15)	1	24678630	24766301	87672	+	ENSMUSG00000073725	Lmbrd1	5694
1	24685677	24685920	244	24685815	27	6.17394	2.6988	3.90722	SPION-PEI_peak_1666	Intron (ENSMUST00000191471/ENSMUSG00000073725, intron 2 of 15)	1	24678630	24766301	87672	+	ENSMUSG00000073725	Lmbrd1	7290
1	24698205	24698688	484	24698643	20	4.34053	2.4447	2.35655	SPION-PEI_peak_1667	Intron (ENSMUST00000191471/ENSMUSG00000073725, intron 3 of 15)	1	24678630	24766301	87672	+	ENSMUSG00000073725	Lmbrd1	20058
1	24699409	24699579	171	24699498	26	7.6559	3.2162	5.248	SPION-PEI_peak_1668	Intron (ENSMUST00000191471/ENSMUSG00000073725, intron 3 of 15)	1	24678630	24766301	87672	+	ENSMUSG00000073725	Lmbrd1	20949
1	24701749	24701983	235	24701877	30	9.74663	3.59004	7.18841	SPION-PEI_peak_1669	Intron (ENSMUST00000191471/ENSMUSG00000073725, intron 3 of 15)	1	24678630	24766301	87672	+	ENSMUSG00000073725	Lmbrd1	23353
1	24729653	24730003	351	24729727	20	6.66901	3.32793	4.34704	SPION-PEI_peak_1670	Intron (ENSMUST00000191471/ENSMUSG00000073725, intron 8 of 15)	1	24678630	24766301	87672	+	ENSMUSG00000073725	Lmbrd1	51373
1	24766509	24767143	635	24766664	25	7.57466	3.26019	5.1725	SPION-PEI_peak_1671a	Distal Intergenic	1	24678630	24766301	87672	+	ENSMUSG00000073725	Lmbrd1	88513
1	24766509	24767143	635	24767047	20	4.75447	2.59419	2.69153	SPION-PEI_peak_1671b	Distal Intergenic	1	24678630	24766301	87672	+	ENSMUSG00000073725	Lmbrd1	88513
1	24772546	24772721	176	24772617	20	5.85381	3.00644	3.63084	SPION-PEI_peak_1672	Distal Intergenic	1	24678630	24766301	87672	+	ENSMUSG00000073725	Lmbrd1	94091
1	24800544	24800726	183	24800632	21	7.29203	3.48641	4.91091	SPION-PEI_peak_1673	Distal Intergenic	1	24678630	24766301	87672	+	ENSMUSG00000073725	Lmbrd1	122096
1	24813428	24813723	296	24813552	21	7.29203	3.48641	4.91091	SPION-PEI_peak_1674	Distal Intergenic	1	24678630	24766301	87672	+	ENSMUSG00000073725	Lmbrd1	135093
1	24826829	24826978	150	24826931	18	4.28765	2.52996	2.3117	SPION-PEI_peak_1675	Distal Intergenic	1	24678630	24766301	87672	+	ENSMUSG00000073725	Lmbrd1	148348
1	24855221	24855370	150	24855324	19	5.05735	2.76817	2.93729	SPION-PEI_peak_1676	Distal Intergenic	1	24678630	24766301	87672	+	ENSMUSG00000073725	Lmbrd1	176740
1	24871977	24872253	277	24872149	33	11.5741	3.91029	8.90995	SPION-PEI_peak_1677	Distal Intergenic	1	24678630	24766301	87672	+	ENSMUSG00000073725	Lmbrd1	193623
1	24881449	24881733	285	24881513	16	4.38218	2.69404	2.36862	SPION-PEI_peak_1678	Distal Intergenic	1	24678630	24766301	87672	+	ENSMUSG00000073725	Lmbrd1	203103
1	24890601	24890965	365	24890679	24	6.68027	3.02663	4.35758	SPION-PEI_peak_1679	Distal Intergenic	1	24678630	24766301	87672	+	ENSMUSG00000073725	Lmbrd1	212335
1	24891863	24892424	562	24891969	25	7.81424	3.3419	5.39501	SPION-PEI_peak_1680a	Distal Intergenic	1	24678630	24766301	87672	+	ENSMUSG00000073725	Lmbrd1	213794
1	24891863	24892424	562	24892335	22	6.47719	3.09348	4.18295	SPION-PEI_peak_1680b	Distal Intergenic	1	24678630	24766301	87672	+	ENSMUSG00000073725	Lmbrd1	213794
1	24921272	24921522	251	24921407	17	4.55395	2.69865	2.51748	SPION-PEI_peak_1681	Distal Intergenic	1	24678630	24766301	87672	+	ENSMUSG00000073725	Lmbrd1	242892
1	24924193	24924482	290	24924306	20	6.49555	3.25834	4.19969	SPION-PEI_peak_1682	Distal Intergenic	1	24678630	24766301	87672	+	ENSMUSG00000073725	Lmbrd1	245852
1	24937329	24937521	193	24937420	25	9.96468	4.1203	7.38945	SPION-PEI_peak_1683	Distal Intergenic	1	24678630	24766301	87672	+	ENSMUSG00000073725	Lmbrd1	258891
1	24938956	24939105	150	24939030	18	4.94822	2.79206	2.84099	SPION-PEI_peak_1684	Distal Intergenic	1	24678630	24766301	87672	+	ENSMUSG00000073725	Lmbrd1	260475
1	24955834	24956057	224	24955947	22	6.84917	3.23034	4.51242	SPION-PEI_peak_1685	Distal Intergenic	1	24678630	24766301	87672	+	ENSMUSG00000073725	Lmbrd1	277427
1	25023731	25023945	215	25023760	14	3.31497	2.34926	1.56131	SPION-PEI_peak_1686	Distal Intergenic	1	24678630	24766301	87672	+	ENSMUSG00000073725	Lmbrd1	345315
1	25045611	25045760	150	25045749	16	4.00234	2.53165	2.06944	SPION-PEI_peak_1687	Distal Intergenic	1	24678630	24766301	87672	+	ENSMUSG00000073725	Lmbrd1	367130
1	25048693	25049018	326	25048753	18	4.43281	2.58679	2.41275	SPION-PEI_peak_1688a	Distal Intergenic	1	24678630	24766301	87672	+	ENSMUSG00000073725	Lmbrd1	370388
1	25048693	25049018	326	25048933	24	7.88349	3.4459	5.45932	SPION-PEI_peak_1688b	Distal Intergenic	1	24678630	24766301	87672	+	ENSMUSG00000073725	Lmbrd1	370388
1	25071403	25071587	185	25071468	17	3.50298	2.27416	1.68184	SPION-PEI_peak_1689	Intron (ENSMUST00000126626/ENSMUSG00000033569, intron 1 of 15)	1	24678630	24766301	87672	+	ENSMUSG00000073725	Lmbrd1	392957
1	25104656	25104869	214	25104742	18	4.43281	2.58679	2.41275	SPION-PEI_peak_1690	Intron (ENSMUST00000126626/ENSMUSG00000033569, intron 6 of 15)	1	24678630	24766301	87672	+	ENSMUSG00000073725	Lmbrd1	426239
1	25115949	25116146	198	25116049	17	4.92116	2.85251	2.81744	SPION-PEI_peak_1691	Intron (ENSMUST00000126626/ENSMUSG00000033569, intron 8 of 15)	1	24678630	24766301	87672	+	ENSMUSG00000073725	Lmbrd1	437516
1	25117892	25118041	150	25117961	18	5.48265	3.01099	3.29808	SPION-PEI_peak_1692	Intron (ENSMUST00000126626/ENSMUSG00000033569, intron 9 of 15)	1	24678630	24766301	87672	+	ENSMUSG00000073725	Lmbrd1	439411
1	25131388	25131552	165	25131475	26	8.99509	3.66848	6.48575	SPION-PEI_peak_1693	Exon (ENSMUST00000126626/ENSMUSG00000033569, exon 5 of 16)	1	24678630	24766301	87672	+	ENSMUSG00000073725	Lmbrd1	452922
1	25147379	25147688	310	25147567	36	13.2489	4.15497	10.5039	SPION-PEI_peak_1694	Intron (ENSMUST00000126626/ENSMUSG00000033569, intron 12 of 15)	1	24678630	24766301	87672	+	ENSMUSG00000073725	Lmbrd1	469058
1	25156577	25156773	197	25156681	16	3.54034	2.33838	1.71247	SPION-PEI_peak_1695	Intron (ENSMUST00000126626/ENSMUSG00000033569, intron 12 of 15)	1	24678630	24766301	87672	+	ENSMUSG00000073725	Lmbrd1	478143
1	25172391	25172540	150	25172464	25	7.2231	3.14199	4.85653	SPION-PEI_peak_1696	Intron (ENSMUST00000126626/ENSMUSG00000033569, intron 12 of 15)	1	24678630	24766301	87672	+	ENSMUSG00000073725	Lmbrd1	493910
1	25176175	25176375	201	25176248	25	6.51491	2.9099	4.21746	SPION-PEI_peak_1697	Intron (ENSMUST00000126626/ENSMUSG00000033569, intron 12 of 15)	1	24678630	24766301	87672	+	ENSMUSG00000073725	Lmbrd1	497745
1	25210489	25210692	204	25210543	14	3.37642	2.3771	1.57692	SPION-PEI_peak_1698	Intron (ENSMUST00000126626/ENSMUSG00000033569, intron 12 of 15)	1	24678630	24766301	87672	+	ENSMUSG00000073725	Lmbrd1	532062
1	25216799	25216999	201	25216909	23	8.59367	3.80335	6.1087	SPION-PEI_peak_1699	Intron (ENSMUST00000126626/ENSMUSG00000033569, intron 12 of 15)	1	24678630	24766301	87672	+	ENSMUSG00000073725	Lmbrd1	538369
1	25220912	25221209	298	25221143	17	4.92116	2.85251	2.81744	SPION-PEI_peak_1700	Intron (ENSMUST00000126626/ENSMUSG00000033569, intron 12 of 15)	1	24678630	24766301	87672	+	ENSMUSG00000073725	Lmbrd1	542579
1	25227906	25228058	153	25228034	17	4.29915	2.59366	2.32154	SPION-PEI_peak_1701	Intron (ENSMUST00000126626/ENSMUSG00000033569, intron 14 of 15)	1	24678630	24766301	87672	+	ENSMUSG00000073725	Lmbrd1	549428
1	25229352	25229635	284	25229602	19	5.64275	2.9985	3.44141	SPION-PEI_peak_1702	Intron (ENSMUST00000146592/ENSMUSG00000033569, intron 14 of 28)	1	24678630	24766301	87672	+	ENSMUSG00000073725	Lmbrd1	551005
1	25236167	25236316	150	25236241	15	3.60488	2.42057	1.76574	SPION-PEI_peak_1703	Intron (ENSMUST00000146592/ENSMUSG00000033569, intron 14 of 28)	1	24678630	24766301	87672	+	ENSMUSG00000073725	Lmbrd1	557686
1	25246203	25246383	181	25246282	15	3.53017	2.38806	1.7038	SPION-PEI_peak_1704	Intron (ENSMUST00000146592/ENSMUSG00000033569, intron 14 of 28)	1	24678630	24766301	87672	+	ENSMUSG00000073725	Lmbrd1	567753
1	25274156	25274313	158	25274216	17	4.92116	2.85251	2.81744	SPION-PEI_peak_1705	Intron (ENSMUST00000146592/ENSMUSG00000033569, intron 14 of 28)	1	25067476	25829707	762232	-	ENSMUSG00000033569	Adgrb3	555552
1	25325754	25325982	229	25325837	20	6.66901	3.32793	4.34704	SPION-PEI_peak_1706	Intron (ENSMUST00000146592/ENSMUSG00000033569, intron 14 of 28)	1	25067476	25829707	762232	-	ENSMUSG00000033569	Adgrb3	503954
1	25339516	25339763	248	25339666	23	7.01874	3.215	4.6682	SPION-PEI_peak_1707	Intron (ENSMUST00000146592/ENSMUSG00000033569, intron 14 of 28)	1	25067476	25829707	762232	-	ENSMUSG00000033569	Adgrb3	490192
1	25342046	25342340	295	25342090	17	3.50298	2.27416	1.68184	SPION-PEI_peak_1708	Intron (ENSMUST00000146592/ENSMUSG00000033569, intron 14 of 28)	1	25067476	25829707	762232	-	ENSMUSG00000033569	Adgrb3	487662
1	25468140	25468290	151	25468212	22	6.40911	3.06871	4.12103	SPION-PEI_peak_1709	Intron (ENSMUST00000146592/ENSMUSG00000033569, intron 20 of 28)	1	25067476	25829707	762232	-	ENSMUSG00000033569	Adgrb3	361568
1	25470665	25470814	150	25470791	20	5.19796	2.75772	3.06164	SPION-PEI_peak_1710	Intron (ENSMUST00000146592/ENSMUSG00000033569, intron 20 of 28)	1	25067476	25829707	762232	-	ENSMUSG00000033569	Adgrb3	359043
1	25497048	25497226	179	25497144	21	7.00793	3.37423	4.65831	SPION-PEI_peak_1711	Intron (ENSMUST00000146592/ENSMUSG00000033569, intron 21 of 28)	1	25067476	25829707	762232	-	ENSMUSG00000033569	Adgrb3	332660
1	25510444	25510593	150	25510523	28	8.74153	3.42385	6.24758	SPION-PEI_peak_1712	Intron (ENSMUST00000146592/ENSMUSG00000033569, intron 23 of 28)	1	25067476	25829707	762232	-	ENSMUSG00000033569	Adgrb3	319264
1	25511822	25511989	168	25511857	17	3.15094	2.1365	1.42875	SPION-PEI_peak_1713	Intron (ENSMUST00000146592/ENSMUSG00000033569, intron 23 of 28)	1	25067476	25829707	762232	-	ENSMUSG00000033569	Adgrb3	317886
1	25689630	25689883	254	25689668	16	4.38218	2.69404	2.36862	SPION-PEI_peak_1714	Intron (ENSMUST00000146592/ENSMUSG00000033569, intron 28 of 28)	1	25067476	25829707	762232	-	ENSMUSG00000033569	Adgrb3	140078
1	25712025	25712180	156	25712096	24	9.27083	3.96183	6.73951	SPION-PEI_peak_1715	Intron (ENSMUST00000146592/ENSMUSG00000033569, intron 28 of 28)	1	25067476	25829707	762232	-	ENSMUSG00000033569	Adgrb3	117683
1	25721470	25721694	225	25721562	17	4.92116	2.85251	2.81744	SPION-PEI_peak_1716	Intron (ENSMUST00000146592/ENSMUSG00000033569, intron 28 of 28)	1	25067476	25829707	762232	-	ENSMUSG00000033569	Adgrb3	108238
1	25724934	25725129	196	25725043	20	6.66901	3.32793	4.34704	SPION-PEI_peak_1717	Intron (ENSMUST00000146592/ENSMUSG00000033569, intron 28 of 28)	1	25067476	25829707	762232	-	ENSMUSG00000033569	Adgrb3	104774
1	25737603	25737877	275	25737716	17	4.92116	2.85251	2.81744	SPION-PEI_peak_1718	Intron (ENSMUST00000146592/ENSMUSG00000033569, intron 28 of 28)	1	25067476	25829707	762232	-	ENSMUSG00000033569	Adgrb3	92105
1	25751211	25751472	262	25751319	18	5.48265	3.01099	3.29808	SPION-PEI_peak_1719	Intron (ENSMUST00000146592/ENSMUSG00000033569, intron 28 of 28)	1	25067476	25829707	762232	-	ENSMUSG00000033569	Adgrb3	78497
1	25772662	25772907	246	25772760	25	9.61416	3.98773	7.06332	SPION-PEI_peak_1720	Intron (ENSMUST00000146592/ENSMUSG00000033569, intron 28 of 28)	1	25067476	25829707	762232	-	ENSMUSG00000033569	Adgrb3	57046
1	25802858	25803007	150	25802919	19	6.06559	3.16946	3.80847	SPION-PEI_peak_1721	Intron (ENSMUST00000146592/ENSMUSG00000033569, intron 28 of 28)	1	25067476	25829707	762232	-	ENSMUSG00000033569	Adgrb3	26850
1	25808999	25809177	179	25809084	30	13.6644	4.91266	10.8996	SPION-PEI_peak_1722	Intron (ENSMUST00000146592/ENSMUSG00000033569, intron 28 of 28)	1	25067476	25829707	762232	-	ENSMUSG00000033569	Adgrb3	20709
1	25829673	25830436	764	25829747	36	8.96619	3.01671	6.45853	SPION-PEI_peak_1723a	Promoter (<=1kb)	1	25067476	25829707	762232	-	ENSMUSG00000033569	Adgrb3	0
1	25829673	25830436	764	25829959	47	15.3477	3.90403	12.5129	SPION-PEI_peak_1723b	Promoter (<=1kb)	1	25067476	25829707	762232	-	ENSMUSG00000033569	Adgrb3	0
1	25829673	25830436	764	25830242	143	103.383	11.784	98.8339	SPION-PEI_peak_1723c	Promoter (<=1kb)	1	25067476	25829707	762232	-	ENSMUSG00000033569	Adgrb3	0
[truncated: 166,567 more rows]

## Sheet: ARDAP@SPION-PEI
chr	start	end	length	abs_summit	pileup	#NAME?	fold_enrichment	#NAME?	name	annotation	geneChr	geneStart	geneEnd	geneLength	geneStrand	geneId	Symbol	distanceToTSS
1	3008696	3008929	234	3008763	14	3.21439	2.30387	1.49285	ARDAP@SPION-PEI_peak_1	Distal Intergenic	1	3214482	3671498	457017	-	ENSMUSG00000051951	Xkr4	662803
1	3026386	3026535	150	3026508	16	3.8328	2.4602	1.95382	ARDAP@SPION-PEI_peak_2	Distal Intergenic	1	3214482	3671498	457017	-	ENSMUSG00000051951	Xkr4	645113
1	3029045	3029362	318	3029144	19	5.13216	2.7972	2.98186	ARDAP@SPION-PEI_peak_3	Distal Intergenic	1	3214482	3671498	457017	-	ENSMUSG00000051951	Xkr4	642454
1	3037268	3037422	155	3037343	18	5.25812	2.91823	3.06504	ARDAP@SPION-PEI_peak_4	Distal Intergenic	1	3214482	3671498	457017	-	ENSMUSG00000051951	Xkr4	634231
1	3045307	3045543	237	3045457	15	3.68929	2.45746	1.83646	ARDAP@SPION-PEI_peak_5	Distal Intergenic	1	3214482	3671498	457017	-	ENSMUSG00000051951	Xkr4	626192
1	3047245	3047578	334	3047299	17	4.71235	2.76464	2.62181	ARDAP@SPION-PEI_peak_6	Distal Intergenic	1	3214482	3671498	457017	-	ENSMUSG00000051951	Xkr4	624254
1	3071454	3071603	150	3071513	18	5.25812	2.91823	3.06504	ARDAP@SPION-PEI_peak_7	Distal Intergenic	1	3214482	3671498	457017	-	ENSMUSG00000051951	Xkr4	600045
1	3114085	3114516	432	3114424	20	6.0938	3.09963	3.78133	ARDAP@SPION-PEI_peak_8	Distal Intergenic	1	3214482	3671498	457017	-	ENSMUSG00000051951	Xkr4	557414
1	3123493	3123717	225	3123592	24	6.44155	2.94638	4.07673	ARDAP@SPION-PEI_peak_9	Distal Intergenic	1	3214482	3671498	457017	-	ENSMUSG00000051951	Xkr4	548006
1	3129876	3130025	150	3129924	17	3.82421	2.4016	1.94667	ARDAP@SPION-PEI_peak_10	Distal Intergenic	1	3214482	3671498	457017	-	ENSMUSG00000051951	Xkr4	541623
1	3133191	3133413	223	3133275	18	5.21552	2.90076	3.0534	ARDAP@SPION-PEI_peak_11	Distal Intergenic	1	3214482	3671498	457017	-	ENSMUSG00000051951	Xkr4	538308
1	3147498	3147780	283	3147560	14	3.21439	2.30387	1.49285	ARDAP@SPION-PEI_peak_12a	Distal Intergenic	1	3214482	3671498	457017	-	ENSMUSG00000051951	Xkr4	524001
1	3147498	3147780	283	3147766	14	3.21439	2.30387	1.49285	ARDAP@SPION-PEI_peak_12b	Distal Intergenic	1	3214482	3671498	457017	-	ENSMUSG00000051951	Xkr4	524001
1	3149924	3150090	167	3150046	18	5.25812	2.91823	3.06504	ARDAP@SPION-PEI_peak_13	Distal Intergenic	1	3214482	3671498	457017	-	ENSMUSG00000051951	Xkr4	521575
1	3170768	3170917	150	3170830	17	4.38223	2.62774	2.37376	ARDAP@SPION-PEI_peak_14	Distal Intergenic	1	3214482	3671498	457017	-	ENSMUSG00000051951	Xkr4	500731
1	3171400	3171676	277	3171534	26	9.57533	3.87374	6.9566	ARDAP@SPION-PEI_peak_15	Distal Intergenic	1	3214482	3671498	457017	-	ENSMUSG00000051951	Xkr4	500099
1	3174670	3175095	426	3174763	22	7.44735	3.45605	4.98382	ARDAP@SPION-PEI_peak_16	Distal Intergenic	1	3214482	3671498	457017	-	ENSMUSG00000051951	Xkr4	496829
1	3185059	3185513	455	3185131	17	4.16462	2.53879	2.21215	ARDAP@SPION-PEI_peak_17a	Distal Intergenic	1	3214482	3671498	457017	-	ENSMUSG00000051951	Xkr4	486440
1	3185059	3185513	455	3185355	15	3.22554	2.2567	1.50195	ARDAP@SPION-PEI_peak_17b	Distal Intergenic	1	3214482	3671498	457017	-	ENSMUSG00000051951	Xkr4	486440
1	3185811	3186219	409	3185887	19	5.01307	2.75103	2.87917	ARDAP@SPION-PEI_peak_18a	Distal Intergenic	1	3214482	3671498	457017	-	ENSMUSG00000051951	Xkr4	485688
1	3185811	3186219	409	3186072	22	6.51155	3.10601	4.14009	ARDAP@SPION-PEI_peak_18b	Distal Intergenic	1	3214482	3671498	457017	-	ENSMUSG00000051951	Xkr4	485688
1	3197876	3198025	150	3197998	18	5.25812	2.91823	3.06504	ARDAP@SPION-PEI_peak_19	Distal Intergenic	1	3214482	3671498	457017	-	ENSMUSG00000051951	Xkr4	473623
1	3216010	3216305	296	3216075	16	3.69558	2.40283	1.84115	ARDAP@SPION-PEI_peak_20	3' UTR	1	3214482	3671498	457017	-	ENSMUSG00000051951	Xkr4	455489
1	3247485	3247673	189	3247556	21	5.65037	2.86086	3.40859	ARDAP@SPION-PEI_peak_21	Intron (ENSMUST00000070533/ENSMUSG00000051951, intron 1 of 2)	1	3214482	3671498	457017	-	ENSMUSG00000051951	Xkr4	424014
1	3248260	3248676	417	3248396	22	5.77255	2.84126	3.51609	ARDAP@SPION-PEI_peak_22	Intron (ENSMUST00000070533/ENSMUSG00000051951, intron 1 of 2)	1	3214482	3671498	457017	-	ENSMUSG00000051951	Xkr4	423239
1	3251087	3251258	172	3251176	23	5.68064	2.75072	3.43525	ARDAP@SPION-PEI_peak_23	Intron (ENSMUST00000070533/ENSMUSG00000051951, intron 1 of 2)	1	3214482	3671498	457017	-	ENSMUSG00000051951	Xkr4	420412
1	3264202	3264656	455	3264268	21	5.94976	2.97097	3.65287	ARDAP@SPION-PEI_peak_24a	Intron (ENSMUST00000070533/ENSMUSG00000051951, intron 1 of 2)	1	3214482	3671498	457017	-	ENSMUSG00000051951	Xkr4	407297
1	3264202	3264656	455	3264504	20	5.48345	2.86494	3.26213	ARDAP@SPION-PEI_peak_24b	Intron (ENSMUST00000070533/ENSMUSG00000051951, intron 1 of 2)	1	3214482	3671498	457017	-	ENSMUSG00000051951	Xkr4	407297
1	3283603	3283752	150	3283673	18	5.25812	2.91823	3.06504	ARDAP@SPION-PEI_peak_25	Intron (ENSMUST00000070533/ENSMUSG00000051951, intron 1 of 2)	1	3214482	3671498	457017	-	ENSMUSG00000051951	Xkr4	387896
1	3286205	3286420	216	3286298	19	5.46075	2.92612	3.24222	ARDAP@SPION-PEI_peak_26	Intron (ENSMUST00000070533/ENSMUSG00000051951, intron 1 of 2)	1	3214482	3671498	457017	-	ENSMUSG00000051951	Xkr4	385294
1	3310134	3310297	164	3310199	19	5.82529	3.07182	3.54173	ARDAP@SPION-PEI_peak_27	Intron (ENSMUST00000070533/ENSMUSG00000051951, intron 1 of 2)	1	3214482	3671498	457017	-	ENSMUSG00000051951	Xkr4	361365
1	3310627	3310837	211	3310744	18	5.25812	2.91823	3.06504	ARDAP@SPION-PEI_peak_28	Intron (ENSMUST00000070533/ENSMUSG00000051951, intron 1 of 2)	1	3214482	3671498	457017	-	ENSMUSG00000051951	Xkr4	360872
1	3311417	3311815	399	3311487	19	5.82529	3.07182	3.54173	ARDAP@SPION-PEI_peak_29a	Intron (ENSMUST00000070533/ENSMUSG00000051951, intron 1 of 2)	1	3214482	3671498	457017	-	ENSMUSG00000051951	Xkr4	360082
1	3311417	3311815	399	3311737	16	4.18903	2.61105	2.21215	ARDAP@SPION-PEI_peak_29b	Intron (ENSMUST00000070533/ENSMUSG00000051951, intron 1 of 2)	1	3214482	3671498	457017	-	ENSMUSG00000051951	Xkr4	360082
1	3318181	3318588	408	3318262	19	5.02778	2.75672	2.89175	ARDAP@SPION-PEI_peak_30a	Intron (ENSMUST00000070533/ENSMUSG00000051951, intron 1 of 2)	1	3214482	3671498	457017	-	ENSMUSG00000051951	Xkr4	353318
1	3318181	3318588	408	3318511	20	5.37622	2.82448	3.16839	ARDAP@SPION-PEI_peak_30b	Intron (ENSMUST00000070533/ENSMUSG00000051951, intron 1 of 2)	1	3214482	3671498	457017	-	ENSMUSG00000051951	Xkr4	353318
1	3331645	3331828	184	3331741	20	5.12569	2.73082	2.9763	ARDAP@SPION-PEI_peak_31	Intron (ENSMUST00000070533/ENSMUSG00000051951, intron 1 of 2)	1	3214482	3671498	457017	-	ENSMUSG00000051951	Xkr4	339854
1	3335303	3335626	324	3335382	28	10.353	3.95634	7.68775	ARDAP@SPION-PEI_peak_32	Intron (ENSMUST00000070533/ENSMUSG00000051951, intron 1 of 2)	1	3214482	3671498	457017	-	ENSMUSG00000051951	Xkr4	336196
1	3344604	3344753	150	3344674	16	4.18903	2.61105	2.21215	ARDAP@SPION-PEI_peak_33	Intron (ENSMUST00000070533/ENSMUSG00000051951, intron 1 of 2)	1	3214482	3671498	457017	-	ENSMUSG00000051951	Xkr4	326895
1	3350435	3350831	397	3350523	18	5.25812	2.91823	3.06504	ARDAP@SPION-PEI_peak_34a	Intron (ENSMUST00000070533/ENSMUSG00000051951, intron 1 of 2)	1	3214482	3671498	457017	-	ENSMUSG00000051951	Xkr4	321064
1	3350435	3350831	397	3350786	19	5.82529	3.07182	3.54173	ARDAP@SPION-PEI_peak_34b	Intron (ENSMUST00000070533/ENSMUSG00000051951, intron 1 of 2)	1	3214482	3671498	457017	-	ENSMUSG00000051951	Xkr4	321064
1	3359989	3360199	211	3360066	19	5.46075	2.92612	3.24222	ARDAP@SPION-PEI_peak_35	Intron (ENSMUST00000070533/ENSMUSG00000051951, intron 1 of 2)	1	3214482	3671498	457017	-	ENSMUSG00000051951	Xkr4	311510
1	3389999	3390254	256	3390072	18	5.25812	2.91823	3.06504	ARDAP@SPION-PEI_peak_36	Intron (ENSMUST00000070533/ENSMUSG00000051951, intron 1 of 2)	1	3214482	3671498	457017	-	ENSMUSG00000051951	Xkr4	281500
1	3400402	3400619	218	3400503	28	9.91692	3.80827	7.27649	ARDAP@SPION-PEI_peak_37	Intron (ENSMUST00000070533/ENSMUSG00000051951, intron 1 of 2)	1	3214482	3671498	457017	-	ENSMUSG00000051951	Xkr4	271097
1	3418146	3418400	255	3418175	16	3.78226	2.43902	1.91238	ARDAP@SPION-PEI_peak_38	Intron (ENSMUST00000070533/ENSMUSG00000051951, intron 1 of 2)	1	3214482	3671498	457017	-	ENSMUSG00000051951	Xkr4	253353
1	3438863	3439014	152	3438934	16	3.97571	2.52039	2.07115	ARDAP@SPION-PEI_peak_39	Intron (ENSMUST00000070533/ENSMUSG00000051951, intron 2 of 2)	1	3214482	3671498	457017	-	ENSMUSG00000051951	Xkr4	232636
1	3439584	3439786	203	3439697	19	5.46075	2.92612	3.24222	ARDAP@SPION-PEI_peak_40	Intron (ENSMUST00000070533/ENSMUSG00000051951, intron 2 of 2)	1	3214482	3671498	457017	-	ENSMUSG00000051951	Xkr4	231915
1	3445691	3445922	232	3445734	14	3.21439	2.30387	1.49285	ARDAP@SPION-PEI_peak_41	Intron (ENSMUST00000070533/ENSMUSG00000051951, intron 2 of 2)	1	3214482	3671498	457017	-	ENSMUSG00000051951	Xkr4	225808
1	3453171	3453320	150	3453240	15	3.68929	2.45746	1.83646	ARDAP@SPION-PEI_peak_42	Intron (ENSMUST00000070533/ENSMUSG00000051951, intron 2 of 2)	1	3214482	3671498	457017	-	ENSMUSG00000051951	Xkr4	218328
1	3469589	3469760	172	3469623	16	3.56376	2.34807	1.77372	ARDAP@SPION-PEI_peak_43	Intron (ENSMUST00000070533/ENSMUSG00000051951, intron 2 of 2)	1	3214482	3671498	457017	-	ENSMUSG00000051951	Xkr4	201910
1	3482166	3482435	270	3482342	20	4.90195	2.64817	2.78414	ARDAP@SPION-PEI_peak_44	Intron (ENSMUST00000070533/ENSMUSG00000051951, intron 2 of 2)	1	3214482	3671498	457017	-	ENSMUSG00000051951	Xkr4	189333
1	3483390	3483576	187	3483452	18	3.97688	2.40964	2.07191	ARDAP@SPION-PEI_peak_45	Intron (ENSMUST00000070533/ENSMUSG00000051951, intron 2 of 2)	1	3214482	3671498	457017	-	ENSMUSG00000051951	Xkr4	188109
1	3490265	3490567	303	3490415	28	10.8395	4.12518	8.12451	ARDAP@SPION-PEI_peak_46	Intron (ENSMUST00000070533/ENSMUSG00000051951, intron 2 of 2)	1	3214482	3671498	457017	-	ENSMUSG00000051951	Xkr4	181234
1	3505447	3505721	275	3505500	16	3.96248	2.51479	2.06015	ARDAP@SPION-PEI_peak_47	Intron (ENSMUST00000070533/ENSMUSG00000051951, intron 2 of 2)	1	3214482	3671498	457017	-	ENSMUSG00000051951	Xkr4	166052
1	3514658	3515080	423	3514749	29	9.57211	3.61228	6.9535	ARDAP@SPION-PEI_peak_48a	Intron (ENSMUST00000070533/ENSMUSG00000051951, intron 2 of 2)	1	3214482	3671498	457017	-	ENSMUSG00000051951	Xkr4	156841
1	3514658	3515080	423	3515013	20	4.56121	2.52404	2.52434	ARDAP@SPION-PEI_peak_48b	Intron (ENSMUST00000070533/ENSMUSG00000051951, intron 2 of 2)	1	3214482	3671498	457017	-	ENSMUSG00000051951	Xkr4	156841
1	3531671	3531926	256	3531807	18	4.35296	2.55548	2.34942	ARDAP@SPION-PEI_peak_49	Intron (ENSMUST00000070533/ENSMUSG00000051951, intron 2 of 2)	1	3214482	3671498	457017	-	ENSMUSG00000051951	Xkr4	139828
1	3532041	3532458	418	3532327	29	11.2316	4.16089	8.49532	ARDAP@SPION-PEI_peak_50	Intron (ENSMUST00000070533/ENSMUSG00000051951, intron 2 of 2)	1	3214482	3671498	457017	-	ENSMUSG00000051951	Xkr4	139458
1	3553812	3554220	409	3553887	23	5.95548	2.8436	3.65758	ARDAP@SPION-PEI_peak_51a	Intron (ENSMUST00000070533/ENSMUSG00000051951, intron 2 of 2)	1	3214482	3671498	457017	-	ENSMUSG00000051951	Xkr4	117687
1	3553812	3554220	409	3554145	26	7.56861	3.18772	5.09596	ARDAP@SPION-PEI_peak_51b	Intron (ENSMUST00000070533/ENSMUSG00000051951, intron 2 of 2)	1	3214482	3671498	457017	-	ENSMUSG00000051951	Xkr4	117687
1	3565212	3565401	190	3565323	17	4.45287	2.65683	2.43323	ARDAP@SPION-PEI_peak_52	Intron (ENSMUST00000070533/ENSMUSG00000051951, intron 2 of 2)	1	3214482	3671498	457017	-	ENSMUSG00000051951	Xkr4	106287
1	3575572	3575877	306	3575737	22	7.57058	3.50343	5.09769	ARDAP@SPION-PEI_peak_53	Intron (ENSMUST00000070533/ENSMUSG00000051951, intron 2 of 2)	1	3214482	3671498	457017	-	ENSMUSG00000051951	Xkr4	95927
1	3583911	3584368	458	3583982	18	4.59748	2.65178	2.55488	ARDAP@SPION-PEI_peak_54a	Intron (ENSMUST00000070533/ENSMUSG00000051951, intron 2 of 2)	1	3214482	3671498	457017	-	ENSMUSG00000051951	Xkr4	87588
1	3583911	3584368	458	3584227	23	7.39046	3.34962	4.9311	ARDAP@SPION-PEI_peak_54b	Intron (ENSMUST00000070533/ENSMUSG00000051951, intron 2 of 2)	1	3214482	3671498	457017	-	ENSMUSG00000051951	Xkr4	87588
1	3590412	3590657	246	3590535	15	3.42129	2.34089	1.65914	ARDAP@SPION-PEI_peak_55	Intron (ENSMUST00000070533/ENSMUSG00000051951, intron 2 of 2)	1	3214482	3671498	457017	-	ENSMUSG00000051951	Xkr4	81087
1	3597815	3598043	229	3597913	20	6.41291	3.22541	4.05055	ARDAP@SPION-PEI_peak_56	Intron (ENSMUST00000070533/ENSMUSG00000051951, intron 2 of 2)	1	3214482	3671498	457017	-	ENSMUSG00000051951	Xkr4	73684
1	3622156	3622589	434	3622481	23	8.29001	3.68619	5.75005	ARDAP@SPION-PEI_peak_57	Intron (ENSMUST00000070533/ENSMUSG00000051951, intron 2 of 2)	1	3214482	3671498	457017	-	ENSMUSG00000051951	Xkr4	49343
1	3626486	3626723	238	3626669	19	5.3963	2.90065	3.18595	ARDAP@SPION-PEI_peak_58	Intron (ENSMUST00000070533/ENSMUSG00000051951, intron 2 of 2)	1	3214482	3671498	457017	-	ENSMUSG00000051951	Xkr4	45013
1	3629853	3630085	233	3630001	20	6.41291	3.22541	4.05055	ARDAP@SPION-PEI_peak_59	Intron (ENSMUST00000070533/ENSMUSG00000051951, intron 2 of 2)	1	3214482	3671498	457017	-	ENSMUSG00000051951	Xkr4	41646
1	3637899	3638189	291	3638117	14	3.0806	2.24383	1.42996	ARDAP@SPION-PEI_peak_60	Intron (ENSMUST00000070533/ENSMUSG00000051951, intron 2 of 2)	1	3214482	3671498	457017	-	ENSMUSG00000051951	Xkr4	33600
1	3642228	3642384	157	3642300	19	5.22363	2.83286	3.06061	ARDAP@SPION-PEI_peak_61	Intron (ENSMUST00000070533/ENSMUSG00000051951, intron 2 of 2)	1	3214482	3671498	457017	-	ENSMUSG00000051951	Xkr4	29271
1	3650144	3650536	393	3650207	17	4.49587	2.67459	2.46939	ARDAP@SPION-PEI_peak_62a	Intron (ENSMUST00000070533/ENSMUSG00000051951, intron 2 of 2)	1	3214482	3671498	457017	-	ENSMUSG00000051951	Xkr4	21355
1	3650144	3650536	393	3650469	14	2.9487	2.185	1.32622	ARDAP@SPION-PEI_peak_62b	Intron (ENSMUST00000070533/ENSMUSG00000051951, intron 2 of 2)	1	3214482	3671498	457017	-	ENSMUSG00000051951	Xkr4	21355
1	3657624	3657816	193	3657697	19	5.25453	2.84495	3.06504	ARDAP@SPION-PEI_peak_63	Intron (ENSMUST00000070533/ENSMUSG00000051951, intron 2 of 2)	1	3214482	3671498	457017	-	ENSMUSG00000051951	Xkr4	13875
1	3670708	3671062	355	3670950	25	7.02144	3.0751	4.59104	ARDAP@SPION-PEI_peak_64	Promoter (<=1kb)	1	3214482	3671498	457017	-	ENSMUSG00000051951	Xkr4	791
1	3671499	3672009	511	3671712	18	3.40532	2.19273	1.64646	ARDAP@SPION-PEI_peak_65	Promoter (<=1kb)	1	3214482	3671498	457017	-	ENSMUSG00000051951	Xkr4	0
1	3691331	3691691	361	3691542	21	6.5519	3.19767	4.17662	ARDAP@SPION-PEI_peak_66	Distal Intergenic	1	3214482	3671498	457017	-	ENSMUSG00000051951	Xkr4	-20193
1	3712485	3712687	203	3712574	14	3.21439	2.30387	1.49285	ARDAP@SPION-PEI_peak_67	Distal Intergenic	1	3214482	3671498	457017	-	ENSMUSG00000051951	Xkr4	-41189
1	3714639	3715410	772	3714807	19	5.82529	3.07182	3.54173	ARDAP@SPION-PEI_peak_68a	Distal Intergenic	1	3214482	3671498	457017	-	ENSMUSG00000051951	Xkr4	-43912
1	3714639	3715410	772	3715335	17	4.71235	2.76464	2.62181	ARDAP@SPION-PEI_peak_68b	Distal Intergenic	1	3214482	3671498	457017	-	ENSMUSG00000051951	Xkr4	-43912
1	3720637	3720910	274	3720706	14	3.21439	2.30387	1.49285	ARDAP@SPION-PEI_peak_69	Distal Intergenic	1	3214482	3671498	457017	-	ENSMUSG00000051951	Xkr4	-49412
1	3727045	3727361	317	3727263	26	7.88853	3.29268	5.38321	ARDAP@SPION-PEI_peak_70	Distal Intergenic	1	3214482	3671498	457017	-	ENSMUSG00000051951	Xkr4	-55863
1	3735046	3735200	155	3735123	20	6.41291	3.22541	4.05055	ARDAP@SPION-PEI_peak_71	Distal Intergenic	1	3214482	3671498	457017	-	ENSMUSG00000051951	Xkr4	-63702
1	3735411	3735570	160	3735491	21	7.0201	3.37901	4.58995	ARDAP@SPION-PEI_peak_72	Distal Intergenic	1	3214482	3671498	457017	-	ENSMUSG00000051951	Xkr4	-64072
1	3743916	3744072	157	3743994	20	6.41291	3.22541	4.05055	ARDAP@SPION-PEI_peak_73	Distal Intergenic	1	3214482	3671498	457017	-	ENSMUSG00000051951	Xkr4	-72574
1	3746533	3746696	164	3746613	16	4.18903	2.61105	2.21215	ARDAP@SPION-PEI_peak_74	Distal Intergenic	1	3214482	3671498	457017	-	ENSMUSG00000051951	Xkr4	-75198
1	3762657	3763064	408	3762800	17	4.70301	2.76074	2.62181	ARDAP@SPION-PEI_peak_75a	Distal Intergenic	1	3214482	3671498	457017	-	ENSMUSG00000051951	Xkr4	-91566
1	3762657	3763064	408	3762986	15	3.68929	2.45746	1.83646	ARDAP@SPION-PEI_peak_75b	Distal Intergenic	1	3214482	3671498	457017	-	ENSMUSG00000051951	Xkr4	-91566
1	3774117	3774282	166	3774215	18	5.25812	2.91823	3.06504	ARDAP@SPION-PEI_peak_76	Distal Intergenic	1	3214482	3671498	457017	-	ENSMUSG00000051951	Xkr4	-102784
1	3784369	3784565	197	3784440	16	3.78226	2.43902	1.91238	ARDAP@SPION-PEI_peak_77	Distal Intergenic	1	3214482	3671498	457017	-	ENSMUSG00000051951	Xkr4	-113067
1	3793373	3793560	188	3793430	18	3.75705	2.32558	1.89172	ARDAP@SPION-PEI_peak_78	Distal Intergenic	1	3214482	3671498	457017	-	ENSMUSG00000051951	Xkr4	-122062
1	3796843	3797027	185	3796980	18	4.52804	2.62431	2.49604	ARDAP@SPION-PEI_peak_79	Distal Intergenic	1	3214482	3671498	457017	-	ENSMUSG00000051951	Xkr4	-125529
1	3797363	3797548	186	3797447	25	8.84954	3.70634	6.27623	ARDAP@SPION-PEI_peak_80	Distal Intergenic	1	3214482	3671498	457017	-	ENSMUSG00000051951	Xkr4	-126050
1	3811917	3812144	228	3811986	16	4.18903	2.61105	2.21215	ARDAP@SPION-PEI_peak_81	Distal Intergenic	1	3214482	3671498	457017	-	ENSMUSG00000051951	Xkr4	-140646
1	3812920	3813277	358	3813023	16	4.18903	2.61105	2.21215	ARDAP@SPION-PEI_peak_82	Distal Intergenic	1	3214482	3671498	457017	-	ENSMUSG00000051951	Xkr4	-141779
1	3852427	3852587	161	3852554	18	5.25812	2.91823	3.06504	ARDAP@SPION-PEI_peak_83	Distal Intergenic	1	3214482	3671498	457017	-	ENSMUSG00000051951	Xkr4	-181089
1	3860868	3861233	366	3861138	20	5.95525	3.04569	3.65758	ARDAP@SPION-PEI_peak_84	Distal Intergenic	1	3214482	3671498	457017	-	ENSMUSG00000051951	Xkr4	-189735
1	3867089	3867238	150	3867155	19	4.26171	2.46609	2.27274	ARDAP@SPION-PEI_peak_85	Distal Intergenic	1	3214482	3671498	457017	-	ENSMUSG00000051951	Xkr4	-195740
1	3873940	3874243	304	3874015	19	5.62591	2.99177	3.38688	ARDAP@SPION-PEI_peak_86	Distal Intergenic	1	3214482	3671498	457017	-	ENSMUSG00000051951	Xkr4	-202745
1	3879605	3879847	243	3879708	19	5.82529	3.07182	3.54173	ARDAP@SPION-PEI_peak_87	Distal Intergenic	1	3214482	3671498	457017	-	ENSMUSG00000051951	Xkr4	-208349
1	3882282	3882492	211	3882382	16	4.18903	2.61105	2.21215	ARDAP@SPION-PEI_peak_88	Distal Intergenic	1	3214482	3671498	457017	-	ENSMUSG00000051951	Xkr4	-210994
1	3892253	3892402	150	3892365	17	4.71235	2.76464	2.62181	ARDAP@SPION-PEI_peak_89	Distal Intergenic	1	3214482	3671498	457017	-	ENSMUSG00000051951	Xkr4	-220904
1	3894124	3894385	262	3894267	18	5.25812	2.91823	3.06504	ARDAP@SPION-PEI_peak_90	Distal Intergenic	1	3214482	3671498	457017	-	ENSMUSG00000051951	Xkr4	-222887
1	3913636	3913793	158	3913709	23	5.46017	2.67708	3.24191	ARDAP@SPION-PEI_peak_91	Distal Intergenic	1	3214482	3671498	457017	-	ENSMUSG00000051951	Xkr4	-242295
1	3915574	3916005	432	3915690	34	12.0275	3.96376	9.25437	ARDAP@SPION-PEI_peak_92a	Distal Intergenic	1	3214482	3671498	457017	-	ENSMUSG00000051951	Xkr4	-244507
1	3915574	3916005	432	3915897	24	6.05058	2.8169	3.74251	ARDAP@SPION-PEI_peak_92b	Distal Intergenic	1	3214482	3671498	457017	-	ENSMUSG00000051951	Xkr4	-244507
1	3921029	3921335	307	3921242	22	7.64605	3.5326	5.15736	ARDAP@SPION-PEI_peak_93	Distal Intergenic	1	3214482	3671498	457017	-	ENSMUSG00000051951	Xkr4	-249837
1	3921753	3921936	184	3921840	21	7.0201	3.37901	4.58995	ARDAP@SPION-PEI_peak_94	Distal Intergenic	1	3214482	3671498	457017	-	ENSMUSG00000051951	Xkr4	-250438
1	3930449	3930637	189	3930535	19	4.77035	2.65781	2.67124	ARDAP@SPION-PEI_peak_95	Distal Intergenic	1	3214482	3671498	457017	-	ENSMUSG00000051951	Xkr4	-259139
1	3934259	3934603	345	3934414	28	11.7572	4.45414	8.99512	ARDAP@SPION-PEI_peak_96	Distal Intergenic	1	3214482	3671498	457017	-	ENSMUSG00000051951	Xkr4	-263105
1	3950097	3950246	150	3950152	18	4.63973	2.66854	2.59039	ARDAP@SPION-PEI_peak_97	Distal Intergenic	1	3214482	3671498	457017	-	ENSMUSG00000051951	Xkr4	-278748
1	3955480	3955645	166	3955568	19	5.65965	3.00526	3.41652	ARDAP@SPION-PEI_peak_98	Distal Intergenic	1	3214482	3671498	457017	-	ENSMUSG00000051951	Xkr4	-284147
1	3956052	3956509	458	3956159	23	8.10175	3.61446	5.58207	ARDAP@SPION-PEI_peak_99	Distal Intergenic	1	3214482	3671498	457017	-	ENSMUSG00000051951	Xkr4	-285011
1	3972807	3972956	150	3972878	21	5.11559	2.66828	2.96766	ARDAP@SPION-PEI_peak_100	Distal Intergenic	1	3214482	3671498	457017	-	ENSMUSG00000051951	Xkr4	-301458
1	3979406	3979706	301	3979496	17	3.77644	2.38253	1.90772	ARDAP@SPION-PEI_peak_101	Distal Intergenic	1	3214482	3671498	457017	-	ENSMUSG00000051951	Xkr4	-308208
1	3985031	3985249	219	3985160	23	6.277	2.95385	3.94505	ARDAP@SPION-PEI_peak_102	Distal Intergenic	1	3214482	3671498	457017	-	ENSMUSG00000051951	Xkr4	-313751
1	3987357	3987600	244	3987476	24	7.24295	3.21958	4.79515	ARDAP@SPION-PEI_peak_103	Distal Intergenic	1	3214482	3671498	457017	-	ENSMUSG00000051951	Xkr4	-316102
1	3994249	3994980	732	3994373	31	11.0977	3.9312	8.36736	ARDAP@SPION-PEI_peak_104a	Distal Intergenic	1	3214482	3671498	457017	-	ENSMUSG00000051951	Xkr4	-323482
1	3994249	3994980	732	3994659	18	3.88268	2.37352	1.99484	ARDAP@SPION-PEI_peak_104b	Distal Intergenic	1	3214482	3671498	457017	-	ENSMUSG00000051951	Xkr4	-323482
1	3994249	3994980	732	3994894	21	5.39716	2.76904	3.18646	ARDAP@SPION-PEI_peak_104c	Distal Intergenic	1	3214482	3671498	457017	-	ENSMUSG00000051951	Xkr4	-323482
1	3997584	3997752	169	3997693	21	5.35383	2.75344	3.14871	ARDAP@SPION-PEI_peak_105	Distal Intergenic	1	3214482	3671498	457017	-	ENSMUSG00000051951	Xkr4	-326254
1	3998227	3998442	216	3998326	21	5.39716	2.76904	3.18646	ARDAP@SPION-PEI_peak_106	Distal Intergenic	1	3214482	3671498	457017	-	ENSMUSG00000051951	Xkr4	-326944
1	4004744	4005113	370	4004899	19	5.41233	2.90698	3.19963	ARDAP@SPION-PEI_peak_107	Intron (ENSMUST00000208660/ENSMUSG00000025900, intron 1 of 29)	1	3214482	3671498	457017	-	ENSMUSG00000051951	Xkr4	-333615
1	4007604	4007784	181	4007653	16	3.5171	2.32877	1.73644	ARDAP@SPION-PEI_peak_108	Exon (ENSMUST00000208660/ENSMUSG00000025900, exon 29 of 30)	1	3214482	3671498	457017	-	ENSMUSG00000051951	Xkr4	-336286
1	4035873	4036113	241	4035939	16	3.28272	2.23244	1.54777	ARDAP@SPION-PEI_peak_109	Intron (ENSMUST00000208660/ENSMUSG00000025900, intron 4 of 29)	1	3214482	3671498	457017	-	ENSMUSG00000051951	Xkr4	-364615
1	4038871	4039043	173	4038947	20	5.45256	2.85326	3.23521	ARDAP@SPION-PEI_peak_110	Intron (ENSMUST00000208660/ENSMUSG00000025900, intron 4 of 29)	1	3214482	3671498	457017	-	ENSMUSG00000051951	Xkr4	-367545
1	4043473	4043639	167	4043548	22	7.64605	3.5326	5.15736	ARDAP@SPION-PEI_peak_111	Intron (ENSMUST00000208660/ENSMUSG00000025900, intron 5 of 29)	1	3999557	4409241	409685	-	ENSMUSG00000025900	Rp1	365769
1	4052437	4052600	164	4052509	17	4.64272	2.73556	2.59278	ARDAP@SPION-PEI_peak_112	Intron (ENSMUST00000208660/ENSMUSG00000025900, intron 5 of 29)	1	3999557	4409241	409685	-	ENSMUSG00000025900	Rp1	356805
1	4059464	4059675	212	4059517	19	3.01037	2.01207	1.37483	ARDAP@SPION-PEI_peak_113	Intron (ENSMUST00000208660/ENSMUSG00000025900, intron 5 of 29)	1	3999557	4409241	409685	-	ENSMUSG00000025900	Rp1	349778
1	4063634	4063865	232	4063721	29	6.96636	2.83019	4.55402	ARDAP@SPION-PEI_peak_114	Intron (ENSMUST00000208660/ENSMUSG00000025900, intron 5 of 29)	1	3999557	4409241	409685	-	ENSMUSG00000025900	Rp1	345608
1	4067397	4067725	329	4067619	24	5.64564	2.68528	3.40432	ARDAP@SPION-PEI_peak_115	Intron (ENSMUST00000208660/ENSMUSG00000025900, intron 5 of 29)	1	3999557	4409241	409685	-	ENSMUSG00000025900	Rp1	341845
1	4078111	4078474	364	4078201	24	8.95127	3.83978	6.36589	ARDAP@SPION-PEI_peak_116a	Intron (ENSMUST00000208660/ENSMUSG00000025900, intron 5 of 29)	1	3999557	4409241	409685	-	ENSMUSG00000025900	Rp1	331131
1	4078111	4078474	364	4078417	25	9.6292	3.99337	7.00276	ARDAP@SPION-PEI_peak_116b	Intron (ENSMUST00000208660/ENSMUSG00000025900, intron 5 of 29)	1	3999557	4409241	409685	-	ENSMUSG00000025900	Rp1	331131
1	4102933	4103297	365	4103005	18	5.25812	2.91823	3.06504	ARDAP@SPION-PEI_peak_117a	Intron (ENSMUST00000208660/ENSMUSG00000025900, intron 6 of 29)	1	3999557	4409241	409685	-	ENSMUSG00000025900	Rp1	306309
1	4102933	4103297	365	4103274	15	3.68929	2.45746	1.83646	ARDAP@SPION-PEI_peak_117b	Intron (ENSMUST00000208660/ENSMUSG00000025900, intron 6 of 29)	1	3999557	4409241	409685	-	ENSMUSG00000025900	Rp1	306309
1	4112930	4113082	153	4113018	17	4.28548	2.58807	2.29296	ARDAP@SPION-PEI_peak_118	Intron (ENSMUST00000208660/ENSMUSG00000025900, intron 6 of 29)	1	3999557	4409241	409685	-	ENSMUSG00000025900	Rp1	296312
1	4118558	4118721	164	4118639	23	7.78679	3.49599	5.28832	ARDAP@SPION-PEI_peak_119	Intron (ENSMUST00000208660/ENSMUSG00000025900, intron 6 of 29)	1	3999557	4409241	409685	-	ENSMUSG00000025900	Rp1	290684
1	4120253	4120585	333	4120488	19	4.64725	2.61097	2.5967	ARDAP@SPION-PEI_peak_120	Intron (ENSMUST00000208660/ENSMUSG00000025900, intron 8 of 29)	1	3999557	4409241	409685	-	ENSMUSG00000025900	Rp1	288989
1	4121026	4121209	184	4121142	17	3.92176	2.44068	2.02683	ARDAP@SPION-PEI_peak_121	Intron (ENSMUST00000208660/ENSMUSG00000025900, intron 8 of 29)	1	3999557	4409241	409685	-	ENSMUSG00000025900	Rp1	288216
1	4125181	4125337	157	4125252	21	5.25425	2.71773	3.06504	ARDAP@SPION-PEI_peak_122	Intron (ENSMUST00000208660/ENSMUSG00000025900, intron 8 of 29)	1	3999557	4409241	409685	-	ENSMUSG00000025900	Rp1	284061
1	4132890	4133189	300	4132977	23	7.64512	3.44333	5.15736	ARDAP@SPION-PEI_peak_123	Intron (ENSMUST00000208660/ENSMUSG00000025900, intron 8 of 29)	1	3999557	4409241	409685	-	ENSMUSG00000025900	Rp1	276352
1	4134619	4134774	156	4134738	19	5.04254	2.76243	2.9044	ARDAP@SPION-PEI_peak_124	Intron (ENSMUST00000208660/ENSMUSG00000025900, intron 8 of 29)	1	3999557	4409241	409685	-	ENSMUSG00000025900	Rp1	274623
1	4134892	4135122	231	4134968	17	3.99671	2.47083	2.08847	ARDAP@SPION-PEI_peak_125	Intron (ENSMUST00000208660/ENSMUSG00000025900, intron 8 of 29)	1	3999557	4409241	409685	-	ENSMUSG00000025900	Rp1	274350
1	4146965	4147312	348	4147067	24	7.68813	3.3761	5.19645	ARDAP@SPION-PEI_peak_126a	Intron (ENSMUST00000208660/ENSMUSG00000025900, intron 9 of 29)	1	3999557	4409241	409685	-	ENSMUSG00000025900	Rp1	262277
1	4146965	4147312	348	4147228	17	3.93414	2.44565	2.03692	ARDAP@SPION-PEI_peak_126b	Intron (ENSMUST00000208660/ENSMUSG00000025900, intron 9 of 29)	1	3999557	4409241	409685	-	ENSMUSG00000025900	Rp1	262277
1	4150983	4151149	167	4151088	19	4.81219	2.6738	2.70702	ARDAP@SPION-PEI_peak_127	Intron (ENSMUST00000208660/ENSMUSG00000025900, intron 11 of 29)	1	3999557	4409241	409685	-	ENSMUSG00000025900	Rp1	258259
1	4155779	4156012	234	4155917	17	4.71235	2.76464	2.62181	ARDAP@SPION-PEI_peak_128	Intron (ENSMUST00000208660/ENSMUSG00000025900, intron 11 of 29)	1	3999557	4409241	409685	-	ENSMUSG00000025900	Rp1	253463
1	4161755	4161914	160	4161826	19	5.82529	3.07182	3.54173	ARDAP@SPION-PEI_peak_129	Intron (ENSMUST00000208660/ENSMUSG00000025900, intron 11 of 29)	1	3999557	4409241	409685	-	ENSMUSG00000025900	Rp1	247487
1	4176268	4176465	198	4176368	21	7.0201	3.37901	4.58995	ARDAP@SPION-PEI_peak_130	Intron (ENSMUST00000208660/ENSMUSG00000025900, intron 13 of 29)	1	3999557	4409241	409685	-	ENSMUSG00000025900	Rp1	232974
1	4176655	4176827	173	4176737	17	4.71235	2.76464	2.62181	ARDAP@SPION-PEI_peak_131	Intron (ENSMUST00000208660/ENSMUSG00000025900, intron 13 of 29)	1	3999557	4409241	409685	-	ENSMUSG00000025900	Rp1	232587
1	4194292	4194441	150	4194363	23	8.29001	3.68619	5.75005	ARDAP@SPION-PEI_peak_132	Intron (ENSMUST00000208660/ENSMUSG00000025900, intron 13 of 29)	1	3999557	4409241	409685	-	ENSMUSG00000025900	Rp1	214950
1	4194686	4194990	305	4194761	17	4.71235	2.76464	2.62181	ARDAP@SPION-PEI_peak_133	Intron (ENSMUST00000208660/ENSMUSG00000025900, intron 13 of 29)	1	3999557	4409241	409685	-	ENSMUSG00000025900	Rp1	214556
1	4200104	4200417	314	4200290	32	12.4848	4.28293	9.69343	ARDAP@SPION-PEI_peak_134	Intron (ENSMUST00000208660/ENSMUSG00000025900, intron 14 of 29)	1	3999557	4409241	409685	-	ENSMUSG00000025900	Rp1	209138
1	4216111	4216331	221	4216253	16	4.18903	2.61105	2.21215	ARDAP@SPION-PEI_peak_135	Intron (ENSMUST00000208660/ENSMUSG00000025900, intron 15 of 29)	1	3999557	4409241	409685	-	ENSMUSG00000025900	Rp1	193131
1	4224854	4225035	182	4224930	17	4.71235	2.76464	2.62181	ARDAP@SPION-PEI_peak_136	Intron (ENSMUST00000208660/ENSMUSG00000025900, intron 15 of 29)	1	3999557	4409241	409685	-	ENSMUSG00000025900	Rp1	184388
1	4241320	4241685	366	4241528	18	5.25812	2.91823	3.06504	ARDAP@SPION-PEI_peak_137	Intron (ENSMUST00000208660/ENSMUSG00000025900, intron 18 of 29)	1	3999557	4409241	409685	-	ENSMUSG00000025900	Rp1	167922
1	4258974	4259794	821	4259187	20	4.88834	2.64317	2.77238	ARDAP@SPION-PEI_peak_138a	Intron (ENSMUST00000208660/ENSMUSG00000025900, intron 22 of 29)	1	3999557	4409241	409685	-	ENSMUSG00000025900	Rp1	150268
1	4258974	4259794	821	4259514	19	4.50159	2.55591	2.474	ARDAP@SPION-PEI_peak_138b	Intron (ENSMUST00000208660/ENSMUSG00000025900, intron 22 of 29)	1	3999557	4409241	409685	-	ENSMUSG00000025900	Rp1	150268
1	4258974	4259794	821	4259709	23	6.77198	3.12704	4.37681	ARDAP@SPION-PEI_peak_138c	Intron (ENSMUST00000208660/ENSMUSG00000025900, intron 22 of 29)	1	3999557	4409241	409685	-	ENSMUSG00000025900	Rp1	150268
1	4260189	4260392	204	4260316	21	5.68105	2.87206	3.43548	ARDAP@SPION-PEI_peak_139	Intron (ENSMUST00000208660/ENSMUSG00000025900, intron 22 of 29)	1	3999557	4409241	409685	-	ENSMUSG00000025900	Rp1	149053
1	4276919	4277209	291	4277046	22	7.64605	3.5326	5.15736	ARDAP@SPION-PEI_peak_140	Intron (ENSMUST00000208660/ENSMUSG00000025900, intron 24 of 29)	1	3999557	4409241	409685	-	ENSMUSG00000025900	Rp1	132323
1	4278078	4278262	185	4278172	19	5.74508	3.03951	3.49159	ARDAP@SPION-PEI_peak_141	Intron (ENSMUST00000208660/ENSMUSG00000025900, intron 24 of 29)	1	3999557	4409241	409685	-	ENSMUSG00000025900	Rp1	131164
1	4285829	4285978	150	4285886	16	3.85835	2.47093	1.9747	ARDAP@SPION-PEI_peak_142	Intron (ENSMUST00000208660/ENSMUSG00000025900, intron 25 of 29)	1	3999557	4409241	409685	-	ENSMUSG00000025900	Rp1	123413
1	4286085	4286300	216	4286221	15	3.55488	2.3988	1.76648	ARDAP@SPION-PEI_peak_143	Intron (ENSMUST00000208660/ENSMUSG00000025900, intron 25 of 29)	1	3999557	4409241	409685	-	ENSMUSG00000025900	Rp1	123157
1	4288286	4288473	188	4288374	21	7.0201	3.37901	4.58995	ARDAP@SPION-PEI_peak_144	Intron (ENSMUST00000208660/ENSMUSG00000025900, intron 25 of 29)	1	3999557	4409241	409685	-	ENSMUSG00000025900	Rp1	120956
1	4294085	4294279	195	4294169	19	5.82529	3.07182	3.54173	ARDAP@SPION-PEI_peak_145	Intron (ENSMUST00000208660/ENSMUSG00000025900, intron 26 of 29)	1	3999557	4409241	409685	-	ENSMUSG00000025900	Rp1	115157
1	4301509	4301744	236	4301685	17	4.71235	2.76464	2.62181	ARDAP@SPION-PEI_peak_146	Intron (ENSMUST00000208660/ENSMUSG00000025900, intron 26 of 29)	1	3999557	4409241	409685	-	ENSMUSG00000025900	Rp1	107733
1	4310078	4310328	251	4310195	26	10.3232	4.14696	7.65942	ARDAP@SPION-PEI_peak_147	Intron (ENSMUST00000208660/ENSMUSG00000025900, intron 26 of 29)	1	3999557	4409241	409685	-	ENSMUSG00000025900	Rp1	99164
1	4328186	4328452	267	4328294	25	9.6292	3.99337	7.00276	ARDAP@SPION-PEI_peak_148	Intron (ENSMUST00000208660/ENSMUSG00000025900, intron 27 of 29)	1	3999557	4409241	409685	-	ENSMUSG00000025900	Rp1	81056
1	4330483	4330686	204	4330630	17	4.34047	2.61059	2.33867	ARDAP@SPION-PEI_peak_149	Intron (ENSMUST00000208660/ENSMUSG00000025900, intron 27 of 29)	1	3999557	4409241	409685	-	ENSMUSG00000025900	Rp1	78759
1	4334861	4335028	168	4334935	16	4.18903	2.61105	2.21215	ARDAP@SPION-PEI_peak_150	Intron (ENSMUST00000208660/ENSMUSG00000025900, intron 27 of 29)	1	3999557	4409241	409685	-	ENSMUSG00000025900	Rp1	74381
1	4346997	4347262	266	4347159	16	4.18903	2.61105	2.21215	ARDAP@SPION-PEI_peak_151	Exon (ENSMUST00000027032/ENSMUSG00000025900, exon 4 of 4)	1	3999557	4409241	409685	-	ENSMUSG00000025900	Rp1	62245
1	4352181	4352637	457	4352519	26	7.69115	3.22773	5.19927	ARDAP@SPION-PEI_peak_152	Exon (ENSMUST00000208660/ENSMUSG00000025900, exon 2 of 30)	1	3999557	4409241	409685	-	ENSMUSG00000025900	Rp1	57061
1	4354645	4354886	242	4354717	18	3.52905	2.23925	1.74573	ARDAP@SPION-PEI_peak_153	Intron (ENSMUST00000208660/ENSMUSG00000025900, intron 29 of 29)	1	3999557	4409241	409685	-	ENSMUSG00000025900	Rp1	54597
1	4383463	4383653	191	4383566	21	7.0201	3.37901	4.58995	ARDAP@SPION-PEI_peak_154	Intron (ENSMUST00000208660/ENSMUSG00000025900, intron 29 of 29)	1	3999557	4409241	409685	-	ENSMUSG00000025900	Rp1	25779
1	4394745	4395213	469	4394867	21	5.88522	2.94709	3.59517	ARDAP@SPION-PEI_peak_155	Intron (ENSMUST00000208660/ENSMUSG00000025900, intron 29 of 29)	1	3999557	4409241	409685	-	ENSMUSG00000025900	Rp1	14497
1	4405640	4406262	623	4406056	24	6.03609	2.81215	3.72963	ARDAP@SPION-PEI_peak_156	Intron (ENSMUST00000208660/ENSMUSG00000025900, intron 29 of 29)	1	3999557	4409241	409685	-	ENSMUSG00000025900	Rp1	3602
1	4406782	4406935	154	4406854	21	4.52765	2.46223	2.49603	ARDAP@SPION-PEI_peak_157	Promoter (2-3kb)	1	3999557	4409241	409685	-	ENSMUSG00000025900	Rp1	2460
1	4412545	4412702	158	4412613	18	4.037	2.43278	2.1214	ARDAP@SPION-PEI_peak_158	Distal Intergenic	1	3999557	4409241	409685	-	ENSMUSG00000025900	Rp1	-3461
1	4426931	4427180	250	4427018	26	7.00512	3.00668	4.58927	ARDAP@SPION-PEI_peak_159	Distal Intergenic	1	3999557	4409241	409685	-	ENSMUSG00000025900	Rp1	-17939
1	4456388	4456587	200	4456509	24	5.97851	2.7933	3.67837	ARDAP@SPION-PEI_peak_160	Distal Intergenic	1	4490931	4497354	6424	-	ENSMUSG00000025902	Sox17	40967
1	4476892	4477091	200	4476960	21	3.20234	2.01557	1.49285	ARDAP@SPION-PEI_peak_161	Distal Intergenic	1	4490931	4497354	6424	-	ENSMUSG00000025902	Sox17	20463
1	4479338	4479487	150	4479422	22	4.26024	2.32794	2.2718	ARDAP@SPION-PEI_peak_162	Distal Intergenic	1	4490931	4497354	6424	-	ENSMUSG00000025902	Sox17	18017
1	4483629	4483803	175	4483673	15	3.42129	2.34089	1.65914	ARDAP@SPION-PEI_peak_163	Distal Intergenic	1	4490931	4497354	6424	-	ENSMUSG00000025902	Sox17	13726
1	4490540	4490765	226	4490588	19	3.75755	2.2805	1.89177	ARDAP@SPION-PEI_peak_164	Distal Intergenic	1	4490931	4497354	6424	-	ENSMUSG00000025902	Sox17	6815
1	4492150	4492734	585	4492338	37	11.4789	3.59508	8.73193	ARDAP@SPION-PEI_peak_165	5' UTR	1	4490931	4497354	6424	-	ENSMUSG00000025902	Sox17	5205
1	4496728	4496877	150	4496836	24	4.07871	2.19684	2.15598	ARDAP@SPION-PEI_peak_166	Promoter (<=1kb)	1	4490931	4497354	6424	-	ENSMUSG00000025902	Sox17	627
1	4497338	4497653	316	4497383	20	3.12768	2.02117	1.46675	ARDAP@SPION-PEI_peak_167a	Promoter (<=1kb)	1	4490931	4497354	6424	-	ENSMUSG00000025902	Sox17	0
1	4497338	4497653	316	4497626	20	3.35729	2.1	1.60785	ARDAP@SPION-PEI_peak_167b	Promoter (<=1kb)	1	4490931	4497354	6424	-	ENSMUSG00000025902	Sox17	0
1	4505106	4505338	233	4505271	16	3.68338	2.39774	1.83646	ARDAP@SPION-PEI_peak_168	Distal Intergenic	1	4490931	4497354	6424	-	ENSMUSG00000025902	Sox17	-7984
1	4514887	4515091	205	4515059	22	6.44304	3.08104	4.07796	ARDAP@SPION-PEI_peak_169	Distal Intergenic	1	4490931	4497354	6424	-	ENSMUSG00000025902	Sox17	-17737
1	4516929	4517101	173	4516976	20	4.31673	2.43619	2.31904	ARDAP@SPION-PEI_peak_170	Distal Intergenic	1	4490931	4497354	6424	-	ENSMUSG00000025902	Sox17	-19747
1	4524655	4524910	256	4524718	22	3.36963	2.03991	1.61798	ARDAP@SPION-PEI_peak_171	Distal Intergenic	1	4490931	4497354	6424	-	ENSMUSG00000025902	Sox17	-27556
1	4525215	4525493	279	4525354	37	10.6912	3.39286	8.01106	ARDAP@SPION-PEI_peak_172	Distal Intergenic	1	4490931	4497354	6424	-	ENSMUSG00000025902	Sox17	-28139
1	4525727	4525876	150	4525799	28	5.816	2.55169	3.54173	ARDAP@SPION-PEI_peak_173	Distal Intergenic	1	4490931	4497354	6424	-	ENSMUSG00000025902	Sox17	-28522
1	4537485	4537686	202	4537602	17	3.42726	2.24439	1.66398	ARDAP@SPION-PEI_peak_174	Distal Intergenic	1	4490931	4497354	6424	-	ENSMUSG00000025902	Sox17	-40332
1	4547895	4548295	401	4548127	21	4.56366	2.47469	2.52637	ARDAP@SPION-PEI_peak_175	Distal Intergenic	1	4490931	4497354	6424	-	ENSMUSG00000025902	Sox17	-50941
1	4551125	4551638	514	4551335	25	6.2484	2.82455	3.91945	ARDAP@SPION-PEI_peak_176a	Distal Intergenic	1	4490931	4497354	6424	-	ENSMUSG00000025902	Sox17	-54284
1	4551125	4551638	514	4551601	22	4.72636	2.48246	2.63372	ARDAP@SPION-PEI_peak_176b	Distal Intergenic	1	4490931	4497354	6424	-	ENSMUSG00000025902	Sox17	-54284
1	4555118	4555524	407	4555251	31	14.0158	4.91492	11.156	ARDAP@SPION-PEI_peak_177	Distal Intergenic	1	4490931	4497354	6424	-	ENSMUSG00000025902	Sox17	-58170
1	4567643	4567792	150	4567716	15	3.68929	2.45746	1.83646	ARDAP@SPION-PEI_peak_178	Distal Intergenic	1	4490931	4497354	6424	-	ENSMUSG00000025902	Sox17	-70438
1	4568956	4569105	150	4568998	19	5.82529	3.07182	3.54173	ARDAP@SPION-PEI_peak_179	Distal Intergenic	1	4490931	4497354	6424	-	ENSMUSG00000025902	Sox17	-71751
1	4571324	4572191	868	4571409	25	7.66574	3.29114	5.17568	ARDAP@SPION-PEI_peak_180a	Distal Intergenic	1	4490931	4497354	6424	-	ENSMUSG00000025902	Sox17	-74837
1	4571324	4572191	868	4571774	48	24.0639	6.04192	20.8776	ARDAP@SPION-PEI_peak_180b	Distal Intergenic	1	4490931	4497354	6424	-	ENSMUSG00000025902	Sox17	-74837
1	4577599	4577871	273	4577787	22	4.56143	2.42744	2.52443	ARDAP@SPION-PEI_peak_181	Distal Intergenic	1	4490931	4497354	6424	-	ENSMUSG00000025902	Sox17	-80517
1	4579307	4579508	202	4579431	22	4.52689	2.41597	2.49561	ARDAP@SPION-PEI_peak_182	Distal Intergenic	1	4490931	4497354	6424	-	ENSMUSG00000025902	Sox17	-82154
1	4591247	4591586	340	4591481	21	3.21075	2.01835	1.49285	ARDAP@SPION-PEI_peak_183	Distal Intergenic	1	4490931	4497354	6424	-	ENSMUSG00000025902	Sox17	-94232
1	4593136	4593325	190	4593230	36	10.5608	3.41801	7.88645	ARDAP@SPION-PEI_peak_184	Distal Intergenic	1	4490931	4497354	6424	-	ENSMUSG00000025902	Sox17	-95971
1	4602379	4602704	326	4602577	25	6.26288	2.82916	3.93233	ARDAP@SPION-PEI_peak_185	Distal Intergenic	1	4490931	4497354	6424	-	ENSMUSG00000025902	Sox17	-105350
1	4603937	4604338	402	4604060	18	3.906	2.38245	2.01406	ARDAP@SPION-PEI_peak_186a	Distal Intergenic	1	4490931	4497354	6424	-	ENSMUSG00000025902	Sox17	-106984
1	4603937	4604338	402	4604258	23	6.34049	2.97582	4.00214	ARDAP@SPION-PEI_peak_186b	Distal Intergenic	1	4490931	4497354	6424	-	ENSMUSG00000025902	Sox17	-106984
1	4610282	4610541	260	4610355	18	4.74003	2.70848	2.64526	ARDAP@SPION-PEI_peak_187a	Distal Intergenic	1	4490931	4497354	6424	-	ENSMUSG00000025902	Sox17	-113187
1	4610282	4610541	260	4610463	17	4.15142	2.53343	2.21215	ARDAP@SPION-PEI_peak_187b	Distal Intergenic	1	4490931	4497354	6424	-	ENSMUSG00000025902	Sox17	-113187
1	4615504	4615871	368	4615536	18	2.92713	2.01485	1.30931	ARDAP@SPION-PEI_peak_188a	Distal Intergenic	1	4490931	4497354	6424	-	ENSMUSG00000025902	Sox17	-118517
1	4615504	4615871	368	4615758	24	5.68611	2.69833	3.43996	ARDAP@SPION-PEI_peak_188b	Distal Intergenic	1	4490931	4497354	6424	-	ENSMUSG00000025902	Sox17	-118517
1	4616039	4616252	214	4616156	25	6.27739	2.83379	3.94532	ARDAP@SPION-PEI_peak_189	Distal Intergenic	1	4490931	4497354	6424	-	ENSMUSG00000025902	Sox17	-118898
1	4627681	4627845	165	4627759	17	3.14116	2.1327	1.47774	ARDAP@SPION-PEI_peak_190	Distal Intergenic	1	4490931	4497354	6424	-	ENSMUSG00000025902	Sox17	-130491
1	4631485	4631747	263	4631599	21	6.32007	3.10954	3.98383	ARDAP@SPION-PEI_peak_191	Distal Intergenic	1	4490931	4497354	6424	-	ENSMUSG00000025902	Sox17	-134393
1	4637028	4637217	190	4637138	20	5.85381	3.00644	3.56704	ARDAP@SPION-PEI_peak_192	Distal Intergenic	1	4490931	4497354	6424	-	ENSMUSG00000025902	Sox17	-139863
1	4638790	4639045	256	4638944	17	3.70599	2.35448	1.84993	ARDAP@SPION-PEI_peak_193	Distal Intergenic	1	4490931	4497354	6424	-	ENSMUSG00000025902	Sox17	-141691
1	4645206	4645640	435	4645273	19	3.94437	2.3488	2.04538	ARDAP@SPION-PEI_peak_194	Distal Intergenic	1	4773206	4785739	12534	-	ENSMUSG00000033845	Mrpl15	140534
1	4645773	4646056	284	4645951	26	7.6735	3.22196	5.18277	ARDAP@SPION-PEI_peak_195	Distal Intergenic	1	4773206	4785739	12534	-	ENSMUSG00000033845	Mrpl15	139967
1	4652725	4652874	150	4652791	20	6.18238	3.13433	3.86039	ARDAP@SPION-PEI_peak_196	Distal Intergenic	1	4773206	4785739	12534	-	ENSMUSG00000033845	Mrpl15	133015
1	4653883	4654154	272	4654121	15	3.53017	2.38806	1.74629	ARDAP@SPION-PEI_peak_197	Distal Intergenic	1	4773206	4785739	12534	-	ENSMUSG00000033845	Mrpl15	131857
1	4671343	4672119	777	4671454	33	8.56886	3.06444	6.01209	ARDAP@SPION-PEI_peak_198a	Distal Intergenic	1	4773206	4785739	12534	-	ENSMUSG00000033845	Mrpl15	114397
1	4671343	4672119	777	4671630	36	10.1334	3.308	7.48262	ARDAP@SPION-PEI_peak_198b	Distal Intergenic	1	4773206	4785739	12534	-	ENSMUSG00000033845	Mrpl15	114397
1	4671343	4672119	777	4671945	58	25.0779	5.28911	21.8615	ARDAP@SPION-PEI_peak_198c	Distal Intergenic	1	4773206	4785739	12534	-	ENSMUSG00000033845	Mrpl15	114397
1	4672419	4672685	267	4672573	32	8.2039	3.01921	5.6776	ARDAP@SPION-PEI_peak_199	Distal Intergenic	1	4773206	4785739	12534	-	ENSMUSG00000033845	Mrpl15	113321
1	4677677	4677871	195	4677713	14	3.21439	2.30387	1.49285	ARDAP@SPION-PEI_peak_200	Distal Intergenic	1	4773206	4785739	12534	-	ENSMUSG00000033845	Mrpl15	108063
1	4681828	4682104	277	4682022	16	3.49402	2.31924	1.71741	ARDAP@SPION-PEI_peak_201	Distal Intergenic	1	4773206	4785739	12534	-	ENSMUSG00000033845	Mrpl15	103912
1	4706126	4706601	476	4706357	110	73.4609	10.0726	69.1645	ARDAP@SPION-PEI_peak_202	Distal Intergenic	1	4773206	4785739	12534	-	ENSMUSG00000033845	Mrpl15	79614
1	4711484	4711666	183	4711590	20	5.9382	3.03907	3.64241	ARDAP@SPION-PEI_peak_203	Distal Intergenic	1	4773206	4785739	12534	-	ENSMUSG00000033845	Mrpl15	74256
1	4734723	4734967	245	4734868	20	6.41291	3.22541	4.05055	ARDAP@SPION-PEI_peak_204	Distal Intergenic	1	4773206	4785739	12534	-	ENSMUSG00000033845	Mrpl15	51017
1	4756699	4756848	150	4756750	21	4.8891	2.58824	2.77287	ARDAP@SPION-PEI_peak_205	Distal Intergenic	1	4773206	4785739	12534	-	ENSMUSG00000033845	Mrpl15	29041
1	4766543	4767040	498	4766679	83	41.5688	6.56763	37.9375	ARDAP@SPION-PEI_peak_206a	Distal Intergenic	1	4773206	4785739	12534	-	ENSMUSG00000033845	Mrpl15	19197
1	4766543	4767040	498	4766948	45	13.5234	3.61351	10.6843	ARDAP@SPION-PEI_peak_206b	Distal Intergenic	1	4773206	4785739	12534	-	ENSMUSG00000033845	Mrpl15	19197
1	4774923	4775122	200	4775045	20	4.32861	2.44044	2.32879	ARDAP@SPION-PEI_peak_207	3' UTR	1	4773206	4785739	12534	-	ENSMUSG00000033845	Mrpl15	10817
1	4785400	4786128	729	4785501	46	19.3273	4.94477	16.2836	ARDAP@SPION-PEI_peak_208a	Promoter (<=1kb)	1	4773206	4785739	12534	-	ENSMUSG00000033845	Mrpl15	0
1	4785400	4786128	729	4785764	101	71.6094	10.9208	67.348	ARDAP@SPION-PEI_peak_208b	Promoter (<=1kb)	1	4773206	4785739	12534	-	ENSMUSG00000033845	Mrpl15	0
1	4798393	4798544	152	4798466	17	4.71235	2.76464	2.62181	ARDAP@SPION-PEI_peak_209	Distal Intergenic	1	4807788	4848410	40623	+	ENSMUSG00000025903	Lypla1	-9396
1	4807522	4808229	708	4807844	100	63.0752	9.14027	58.9838	ARDAP@SPION-PEI_peak_210a	Promoter (<=1kb)	1	4807788	4848410	40623	+	ENSMUSG00000025903	Lypla1	0
1	4807522	4808229	708	4808109	51	20.0678	4.70588	17.0006	ARDAP@SPION-PEI_peak_210b	Promoter (<=1kb)	1	4807788	4848410	40623	+	ENSMUSG00000025903	Lypla1	0
1	4857397	4858480	1084	4857722	176	116.894	10.492	111.938	ARDAP@SPION-PEI_peak_211a	Promoter (<=1kb)	1	4857814	4897909	40096	+	ENSMUSG00000033813	Tcea1	0
1	4857397	4858480	1084	4858163	43	8.3288	2.61283	5.78642	ARDAP@SPION-PEI_peak_211b	Promoter (<=1kb)	1	4857814	4897909	40096	+	ENSMUSG00000033813	Tcea1	0
1	4857397	4858480	1084	4858376	71	24.3412	4.30236	21.146	ARDAP@SPION-PEI_peak_211c	Promoter (<=1kb)	1	4857814	4897909	40096	+	ENSMUSG00000033813	Tcea1	0
1	4874579	4874738	160	4874651	20	6.41291	3.22541	4.05055	ARDAP@SPION-PEI_peak_212	Intron (ENSMUST00000155020/ENSMUSG00000104217, intron 8 of 9)	1	4857814	4897909	40096	+	ENSMUSG00000033813	Tcea1	16924
1	4891192	4891609	418	4891279	17	4.71235	2.76464	2.62181	ARDAP@SPION-PEI_peak_213a	Intron (ENSMUST00000081551/ENSMUSG00000033813, intron 6 of 9)	1	4857814	4897909	40096	+	ENSMUSG00000033813	Tcea1	33795
1	4891192	4891609	418	4891529	24	8.95127	3.83978	6.36589	ARDAP@SPION-PEI_peak_213b	Intron (ENSMUST00000081551/ENSMUSG00000033813, intron 6 of 9)	1	4857814	4897909	40096	+	ENSMUSG00000033813	Tcea1	33795
1	4901118	4901314	197	4901193	14	3.21439	2.30387	1.49285	ARDAP@SPION-PEI_peak_214	Distal Intergenic	1	4857814	4897909	40096	+	ENSMUSG00000033813	Tcea1	43500
1	4911899	4912265	367	4912000	23	4.48856	2.36104	2.46314	ARDAP@SPION-PEI_peak_215	Intron (ENSMUST00000002533/ENSMUSG00000002459, intron 1 of 4)	1	4857814	4897909	40096	+	ENSMUSG00000033813	Tcea1	54451
1	4918769	4919060	292	4918866	14	3.0029	2.20913	1.36875	ARDAP@SPION-PEI_peak_216a	Intron (ENSMUST00000002533/ENSMUSG00000002459, intron 3 of 4)	1	4857814	4897909	40096	+	ENSMUSG00000033813	Tcea1	61246
1	4918769	4919060	292	4918967	17	4.38223	2.62774	2.37376	ARDAP@SPION-PEI_peak_216b	Intron (ENSMUST00000002533/ENSMUSG00000002459, intron 3 of 4)	1	4857814	4897909	40096	+	ENSMUSG00000033813	Tcea1	61246
1	4922014	4922167	154	4922099	20	5.0971	2.72021	2.95159	ARDAP@SPION-PEI_peak_217	Intron (ENSMUST00000002533/ENSMUSG00000002459, intron 3 of 4)	1	4857814	4897909	40096	+	ENSMUSG00000033813	Tcea1	64353
1	4924312	4924487	176	4924381	16	3.4711	2.30978	1.69891	ARDAP@SPION-PEI_peak_218	Intron (ENSMUST00000002533/ENSMUSG00000002459, intron 4 of 4)	1	4857814	4897909	40096	+	ENSMUSG00000033813	Tcea1	66673
1	4942886	4943038	153	4942945	22	5.04988	2.59155	2.911	ARDAP@SPION-PEI_peak_219	Intron (ENSMUST00000002533/ENSMUSG00000002459, intron 4 of 4)	1	4857814	4897909	40096	+	ENSMUSG00000033813	Tcea1	85224
1	4944588	4944742	155	4944623	17	3.41659	2.2402	1.65546	ARDAP@SPION-PEI_peak_220	Intron (ENSMUST00000002533/ENSMUSG00000002459, intron 4 of 4)	1	4857814	4897909	40096	+	ENSMUSG00000033813	Tcea1	86928
1	4945053	4945335	283	4945169	27	9.33525	3.69881	6.72912	ARDAP@SPION-PEI_peak_221	Intron (ENSMUST00000002533/ENSMUSG00000002459, intron 4 of 4)	1	4857814	4897909	40096	+	ENSMUSG00000033813	Tcea1	87521
1	4954512	4954737	226	4954635	14	3.21439	2.30387	1.49285	ARDAP@SPION-PEI_peak_222	Intron (ENSMUST00000002533/ENSMUSG00000002459, intron 4 of 4)	1	4857814	4897909	40096	+	ENSMUSG00000033813	Tcea1	96923
1	4961463	4961746	284	4961560	18	4.16025	2.48042	2.21215	ARDAP@SPION-PEI_peak_223	Intron (ENSMUST00000002533/ENSMUSG00000002459, intron 4 of 4)	1	4857814	4897909	40096	+	ENSMUSG00000033813	Tcea1	103932
1	4962697	4962922	226	4962805	23	6.92939	3.18302	4.51989	ARDAP@SPION-PEI_peak_224	Intron (ENSMUST00000002533/ENSMUSG00000002459, intron 4 of 4)	1	4857814	4897909	40096	+	ENSMUSG00000033813	Tcea1	105108
1	4974673	4974851	179	4974789	23	5.56919	2.7134	3.33729	ARDAP@SPION-PEI_peak_225	Intron (ENSMUST00000002533/ENSMUSG00000002459, intron 4 of 4)	1	5070018	5162529	92512	+	ENSMUSG00000033793	Atp6v1h	-95346
1	4975518	4975693	176	4975610	23	5.73729	2.76976	3.48525	ARDAP@SPION-PEI_peak_226	Intron (ENSMUST00000002533/ENSMUSG00000002459, intron 4 of 4)	1	5070018	5162529	92512	+	ENSMUSG00000033793	Atp6v1h	-94501
1	4983999	4984260	262	4984088	14	3.1032	2.25394	1.44785	ARDAP@SPION-PEI_peak_227	Intron (ENSMUST00000002533/ENSMUSG00000002459, intron 4 of 4)	1	5070018	5162529	92512	+	ENSMUSG00000033793	Atp6v1h	-86020
1	4985185	4985389	205	4985285	20	6.21825	3.14843	3.89239	ARDAP@SPION-PEI_peak_228	Intron (ENSMUST00000002533/ENSMUSG00000002459, intron 4 of 4)	1	5070018	5162529	92512	+	ENSMUSG00000033793	Atp6v1h	-84834
1	4987978	4988159	182	4988028	17	4.19114	2.54958	2.21381	ARDAP@SPION-PEI_peak_229	Intron (ENSMUST00000002533/ENSMUSG00000002459, intron 4 of 4)	1	5070018	5162529	92512	+	ENSMUSG00000033793	Atp6v1h	-82041
1	5001009	5001211	203	5001091	21	6.32007	3.10954	3.98383	ARDAP@SPION-PEI_peak_230	Intron (ENSMUST00000002533/ENSMUSG00000002459, intron 4 of 4)	1	5070018	5162529	92512	+	ENSMUSG00000033793	Atp6v1h	-69010
1	5015422	5015680	259	5015543	59	21.8212	4.52148	18.7003	ARDAP@SPION-PEI_peak_231	Intron (ENSMUST00000002533/ENSMUSG00000002459, intron 4 of 4)	1	5070018	5162529	92512	+	ENSMUSG00000033793	Atp6v1h	-54597
1	5018744	5018927	184	5018860	31	4.16952	2.03046	2.21215	ARDAP@SPION-PEI_peak_232	Intron (ENSMUST00000002533/ENSMUSG00000002459, intron 4 of 4)	1	5070018	5162529	92512	+	ENSMUSG00000033793	Atp6v1h	-51275
1	5019331	5019644	314	5019422	49	12.2135	3.15756	9.4328	ARDAP@SPION-PEI_peak_233	5' UTR	1	5070018	5162529	92512	+	ENSMUSG00000033793	Atp6v1h	-50688
1	5019808	5019992	185	5019891	40	7.71125	2.57943	5.21798	ARDAP@SPION-PEI_peak_234	Intron (ENSMUST00000118000/ENSMUSG00000002459, intron 4 of 5)	1	5070018	5162529	92512	+	ENSMUSG00000033793	Atp6v1h	-50211
1	5053927	5054137	211	5054039	26	10.3232	4.14696	7.65942	ARDAP@SPION-PEI_peak_235	Intron (ENSMUST00000118000/ENSMUSG00000002459, intron 5 of 5)	1	5070018	5162529	92512	+	ENSMUSG00000033793	Atp6v1h	-16092
1	5062406	5062699	294	5062553	20	6.41291	3.22541	4.05055	ARDAP@SPION-PEI_peak_236	Intron (ENSMUST00000118000/ENSMUSG00000002459, intron 5 of 5)	1	5070018	5162529	92512	+	ENSMUSG00000033793	Atp6v1h	-7613
1	5070005	5070777	773	5070126	22	7.0734	3.31412	4.63883	ARDAP@SPION-PEI_peak_237a	Promoter (<=1kb)	1	4909576	5070285	160710	-	ENSMUSG00000002459	Rgs20	0
1	5070005	5070777	773	5070417	41	21.0061	6	17.9101	ARDAP@SPION-PEI_peak_237b	Promoter (<=1kb)	1	4909576	5070285	160710	-	ENSMUSG00000002459	Rgs20	0
1	5070005	5070777	773	5070719	17	4.20447	2.555	2.22499	ARDAP@SPION-PEI_peak_237c	Promoter (<=1kb)	1	4909576	5070285	160710	-	ENSMUSG00000002459	Rgs20	0
1	5082933	5083597	665	5083112	72	48.0653	9.43762	44.2869	ARDAP@SPION-PEI_peak_238a	5' UTR	1	4909576	5070285	160710	-	ENSMUSG00000002459	Rgs20	-13312
1	5082933	5083597	665	5083403	47	23.7991	6.08751	20.6201	ARDAP@SPION-PEI_peak_238b	5' UTR	1	4909576	5070285	160710	-	ENSMUSG00000002459	Rgs20	-13312
1	5127145	5127294	150	5127257	18	5.25812	2.91823	3.06504	ARDAP@SPION-PEI_peak_239	Intron (ENSMUST00000192847/ENSMUSG00000033793, intron 9 of 12)	1	4909576	5070285	160710	-	ENSMUSG00000002459	Rgs20	-57009
1	5129544	5129801	258	5129638	17	4.71235	2.76464	2.62181	ARDAP@SPION-PEI_peak_240	Intron (ENSMUST00000192847/ENSMUSG00000033793, intron 9 of 12)	1	4909576	5070285	160710	-	ENSMUSG00000002459	Rgs20	-59516
1	5146958	5147116	159	5147044	17	4.71235	2.76464	2.62181	ARDAP@SPION-PEI_peak_241	Intron (ENSMUST00000192847/ENSMUSG00000033793, intron 11 of 12)	1	4909576	5070285	160710	-	ENSMUSG00000002459	Rgs20	-76831
1	5153713	5153862	150	5153822	16	3.67122	2.39268	1.83646	ARDAP@SPION-PEI_peak_242	Intron (ENSMUST00000192847/ENSMUSG00000033793, intron 12 of 12)	1	4909576	5070285	160710	-	ENSMUSG00000002459	Rgs20	-83577
1	5159353	5159511	159	5159476	16	3.54034	2.33838	1.75474	ARDAP@SPION-PEI_peak_243	Intron (ENSMUST00000192847/ENSMUSG00000033793, intron 12 of 12)	1	4909576	5070285	160710	-	ENSMUSG00000002459	Rgs20	-89226
1	5170376	5170552	177	5170448	20	3.85818	2.27396	1.9747	ARDAP@SPION-PEI_peak_244	Distal Intergenic	1	4909576	5070285	160710	-	ENSMUSG00000002459	Rgs20	-100267
1	5181144	5181304	161	5181288	20	4.42494	2.47496	2.4095	ARDAP@SPION-PEI_peak_245	Distal Intergenic	1	4909576	5070285	160710	-	ENSMUSG00000002459	Rgs20	-111019
1	5183442	5183763	322	5183561	20	3.94345	2.30389	2.04472	ARDAP@SPION-PEI_peak_246a	Distal Intergenic	1	4909576	5070285	160710	-	ENSMUSG00000002459	Rgs20	-113478
1	5183442	5183763	322	5183693	23	5.31409	2.6287	3.11427	ARDAP@SPION-PEI_peak_246b	Distal Intergenic	1	4909576	5070285	160710	-	ENSMUSG00000002459	Rgs20	-113478
1	5206844	5207001	158	5206932	22	4.97315	2.56553	2.84513	ARDAP@SPION-PEI_peak_247	Distal Intergenic	1	4909576	5070285	160710	-	ENSMUSG00000002459	Rgs20	-136716
1	5211405	5211590	186	5211521	25	7.44934	3.21782	4.98543	ARDAP@SPION-PEI_peak_248	Distal Intergenic	1	4909576	5070285	160710	-	ENSMUSG00000002459	Rgs20	-141305
1	5216123	5216272	150	5216162	16	3.38105	2.27273	1.62703	ARDAP@SPION-PEI_peak_249	Distal Intergenic	1	4909576	5070285	160710	-	ENSMUSG00000002459	Rgs20	-145987
1	5218720	5218882	163	5218806	25	8.48628	3.57634	5.93435	ARDAP@SPION-PEI_peak_250	Distal Intergenic	1	4909576	5070285	160710	-	ENSMUSG00000002459	Rgs20	-148597
1	5219750	5219918	169	5219821	20	5.80387	2.9872	3.54173	ARDAP@SPION-PEI_peak_251	Distal Intergenic	1	4909576	5070285	160710	-	ENSMUSG00000002459	Rgs20	-149633
1	5229073	5229293	221	5229159	22	5.81767	2.85714	3.54173	ARDAP@SPION-PEI_peak_252	Distal Intergenic	1	4909576	5070285	160710	-	ENSMUSG00000002459	Rgs20	-159008
1	5242284	5242449	166	5242369	21	5.94976	2.97097	3.65287	ARDAP@SPION-PEI_peak_253	Distal Intergenic	1	4909576	5070285	160710	-	ENSMUSG00000002459	Rgs20	-172164
1	5243011	5243717	707	5243264	17	3.77644	2.38253	1.90772	ARDAP@SPION-PEI_peak_254	Distal Intergenic	1	4909576	5070285	160710	-	ENSMUSG00000002459	Rgs20	-173432
1	5246732	5246982	251	5246843	24	7.78505	3.41064	5.28676	ARDAP@SPION-PEI_peak_255	Distal Intergenic	1	4909576	5070285	160710	-	ENSMUSG00000002459	Rgs20	-176697
[truncated: 196,044 more rows]
